# Supplementary material for: Cryptococcus neoformans Slu7 ensures nuclear positioning during mitotic progression through RNA splicing
Source: PLoS Genet. 2024 May 20;20(5):e1011272. doi: 10.1371/journal.pgen.1011272 (PMC11142667; doi:10.1371/journal.pgen.1011272)
Supplement: S1 Table — (XLSX) [file pgen.1011272.s008.xlsx]

## Sheet: Strains used in this study 
Strains	Genotype	Source
H99	Wildtype	[51]
slu7kd	MATα Slu7::GAL7p-mCherry-SLU7-HygB	This study
H4 GFP WT	MATα H99::GFP-H4-NAT	[6]
H4 GFP slu7kd	MATα H99::GFP-H4-NAT, SLU7::GAL7p-mCherry-SLU7-HygB	This study
CENPA GFP WT	MATα H99::GFP-CENP-A-NAT	[17]
CENPA GFP slu7kd	MATα H99::GFP-CENP-A-NAT, SLU7::GAL7p-mCherry-SLU7-HygB	This study
TUB1 GFP WT	MATα H99::GFP-tubulin-NAT (pLKB35)	[52]
TUB1 GFP slu7kd	MATα H99::GFP-tubulin-NAT, SLU7::GAL7p-mCherry-SLU7-HygB	This study
MAD2Δ H4 GFP WT	MATα H99 H4::H4-GFP-NAT, mad2Δ::NEO	[53]
MAD2Δ H4 GFP slu7kd	MATα H99 H4::H4-GFP-NAT, mad2Δ::NEO, SLU7::GAL7p-mCherry-SLU7-HygB	This study
DYN1 3XGFP WT	MATα DYN1:: DYN1p-DYN1-3xGFP-NEO	[16]
DYN1 3XGFP WT slu7kd	MATα DYN1:: DYN1p-DYN1-3xGFP-NEO,SLU7::GAL7p-mCherry-SLU7-HygB	This study
Slu7 FL safe haven	MATα Slu7::GAL7p-mCherry-SLU7-HygB,SH::Slu7p-Slu7FL-NAT	This study
PAC1 cDNA safe haven GFP H4	MATα GFP-H4 Slu7::GAL7p-mCherry-SLU7-HygB,SH::H3p-PAC1 cDNA-NEO	This study
PAC1 cDNA safe haven DYN1 3XGFP	MATα DYN1 3X GFP Slu7::GAL7p-mCherry-SLU7-HygB, SH::H3p-PAC1 cDNA-NAT	This study
