# Supplementary material for: Cryptococcus neoformans Slu7 ensures nuclear positioning during mitotic progression through RNA splicing
Source: PLoS Genet. 2024 May 20;20(5):e1011272. doi: 10.1371/journal.pgen.1011272 (PMC11142667; doi:10.1371/journal.pgen.1011272)
Supplement: S2 Table — (XLSX) [file pgen.1011272.s009.xlsx]

## Sheet: Sequences of the primers
Primer name	Sequence 5’ – 3’
Slu7 F1 FP	TCA GAG CTC AAT CTC GTA CGC TCA T
Slu7 F1 RP	TGAGAGCTCTGTGAAAATGGGTAAGATG
Slu7 F2 FP	TTT GTCGAC ATG CTC AGC ACA AG
Slu7 F2 RP	TTAGGGCCCGAAGTTTCTGCATG
mCh FP	AACATCAAGTTGGACATCACCTCCCA
Slu7 +1KB RP	TTATACGTTAGACGATGCCCTGTTG
Slu7 FL FP	AACTGCAGCCATCCCTAGGGTA
Slu7 FL RP	ACGCGTCGACCATAAGCGGACTT
PAC1 cDNA FP	TTACTAGTATGGAGCGCACCCTCAAG
PAC1 cDNA RP	TTACTAGTGGGACAGGAATGAACTTGAA
SH FP1(41)	GGGTATGCCACAGATGCAGAT
SH FP2 (41)	TCAGCAACGCCGTTGAATCCT
SH RP1(41)	ACTGGTGAGTACTCAACCAAG
SH RP2(41)	TTGGATCCTCAATTGTCTCCT
PAC1 E1 FP	TCGTCGACGTCGACTTTGAT
PAC1 E2 RP	TTATCGCGGCTGGCTGAAACGA
PAC1 E2 FP	TCGTTTCAGCCAGCCGCGATAA
PAC1 E3 RP	GAACAACCTCTCTGACCCATT
PAC1 E3 FP	TGGGTCAGAGAGGTTGTTCCGT
PAC1 E4 RP	CCCGTTGAAAAGTCCCATACACG
PAC1 E4 FP	CGTGTATGGGACTTTTCAACGGG
PAC1 E5 RP	GTAGCTACATAGACACCGGGT
PAC1 E5 FP	ACCCGGTGTCTATGTAGCTAC
PAC1 E6 RP	CGTTTTCGTGCATCTGCCGTT
PAC1 E6 FP	CGTTTTCGTGCATCTGCCGTT
PAC1 E7 RP	AATTTTAGAGTCCTGCTAGGGT
