# Supplementary material for: Cryptococcus neoformans Slu7 ensures nuclear positioning during mitotic progression through RNA splicing
Source: PLoS Genet. 2024 May 20;20(5):e1011272. doi: 10.1371/journal.pgen.1011272 (PMC11142667; doi:10.1371/journal.pgen.1011272)
Supplement: S3 Table — (XLSX) [file pgen.1011272.s010.xlsx]

## Sheet: Sheet1
gene	locus	sample_1	sample_2	status	value_1	value_2	log2(fold_change)	test_stat	p_value	q_value	significant	Chr	start	end	GeneID	GeneBiotype	Strand	Entry	Entry name	Protein names	Gene names	Organism	Length	Protein families	Cross-reference (GeneID)	Gene names (primary )	Gene names (ORF )	Function [CC]	Gene ontology (biological process)	Gene ontology (cellular component)	Gene ontology (GO)	Gene ontology (molecular function)	Gene ontology IDs	EnsemblFungi transcript
CNAG_00001	NC_026745.1:10834-11664	YPD_slu7kd	YPD_WT	NOTEST	0.584306	0.0880708	-2.72999	0	1	1	no	NC_026745.1	10835	11664	23883873	protein_coding	-	J9VDN3	J9VDN3_CRYNH	Uncharacterized protein	CNAG_00001	Cryptococcus neoformans var. grubii serotype A (strain H99 / ATCC 208821 / CBS 10515 / FGSC 9487) (Filobasidiella neoformans var. grubii)	108	NA	23883873;	NA	CNAG_00001	NA	NA	NA	NA	NA	NA	AFR92138;
CNAG_00002	NC_026745.1:12788-13877	YPD_slu7kd	YPD_WT	OK	89.0311	39.3629	-1.17747	-4.93634	5e-05	0.000335454	yes	NC_026745.1	12789	13877	23883874	protein_coding	+	J9VKB1	J9VKB1_CRYNH	Uncharacterized protein	CNAG_00002	Cryptococcus neoformans var. grubii serotype A (strain H99 / ATCC 208821 / CBS 10515 / FGSC 9487) (Filobasidiella neoformans var. grubii)	174	NA	23883874;	NA	CNAG_00002	NA	NA	NA	NA	NA	NA	AFR92140;
CNAG_00003	NC_026745.1:14024-16421	YPD_slu7kd	YPD_WT	OK	16.1721	6.65391	-1.28123	-4.80042	5e-05	0.000335454	yes	NC_026745.1	14025	16421	23883875	protein_coding	-	J9VFL5	J9VFL5_CRYNH	Drug transporter	CNAG_00003	Cryptococcus neoformans var. grubii serotype A (strain H99 / ATCC 208821 / CBS 10515 / FGSC 9487) (Filobasidiella neoformans var. grubii)	536	NA	23883875;	NA	CNAG_00003	NA	NA	integral component of membrane [GO:0016021]	integral component of membrane [GO:0016021]; transmembrane transporter activity [GO:0022857]	transmembrane transporter activity [GO:0022857]	GO:0016021; GO:0022857	AFR92141;
CNAG_00004	NC_026745.1:16423-19876	YPD_slu7kd	YPD_WT	OK	5.26901	21.0106	1.99551	7.90699	5e-05	0.000335454	yes	NC_026745.1	16424	19876	23883876	protein_coding	-	J9VCZ5	J9VCZ5_CRYNH	Fungal_trans domain-containing protein	CNAG_00004	Cryptococcus neoformans var. grubii serotype A (strain H99 / ATCC 208821 / CBS 10515 / FGSC 9487) (Filobasidiella neoformans var. grubii)	687	NA	23883876;	NA	CNAG_00004	NA	transcription, DNA-templated [GO:0006351]	NA	DNA binding [GO:0003677]; zinc ion binding [GO:0008270]; transcription, DNA-templated [GO:0006351]	DNA binding [GO:0003677]; zinc ion binding [GO:0008270]	GO:0003677; GO:0006351; GO:0008270	AFR92142;
CNAG_00005	NC_026745.1:20461-22871	YPD_slu7kd	YPD_WT	OK	45.1662	11.9866	-1.91382	-6.82008	5e-05	0.000335454	yes	NC_026745.1	20462	22871	23883877	protein_coding	-	J9VDN6	J9VDN6_CRYNH	TPR repeat-containing protein	CNAG_00005	Cryptococcus neoformans var. grubii serotype A (strain H99 / ATCC 208821 / CBS 10515 / FGSC 9487) (Filobasidiella neoformans var. grubii)	578	NA	23883877;	NA	CNAG_00005	NA	NA	NA	NA	NA	NA	AFR92143;
CNAG_00006	NC_026745.1:23085-26154	YPD_slu7kd	YPD_WT	OK	210.33	182.462	-0.205055	-0.915253	0.1084	0.237646	no	NC_026745.1	24546	26154	23883878	protein_coding	-	J9VHQ2	J9VHQ2_CRYNH	Prohibitin	CNAG_00006	Cryptococcus neoformans var. grubii serotype A (strain H99 / ATCC 208821 / CBS 10515 / FGSC 9487) (Filobasidiella neoformans var. grubii)	318	Prohibitin family	23883878;	NA	CNAG_00006	NA	NA	integral component of membrane [GO:0016021]; mitochondrial inner membrane [GO:0005743]	integral component of membrane [GO:0016021]; mitochondrial inner membrane [GO:0005743]	NA	GO:0005743; GO:0016021	AFR92144;
CNAG_00007	NC_026745.1:26280-32907	YPD_slu7kd	YPD_WT	OK	43.3325	67.2242	0.633529	2.25513	5e-05	0.000335454	yes	NC_026745.1	26281	28570	23883879	protein_coding	+	J9VKB6	J9VKB6_CRYNH	Methionine--tRNA ligase (EC 6.1.1.10)	CNAG_00007	Cryptococcus neoformans var. grubii serotype A (strain H99 / ATCC 208821 / CBS 10515 / FGSC 9487) (Filobasidiella neoformans var. grubii)	582	Class-I aminoacyl-tRNA synthetase family	23883879;	NA	CNAG_00007	NA	methionyl-tRNA aminoacylation [GO:0006431]	NA	ATP binding [GO:0005524]; methionine-tRNA ligase activity [GO:0004825]; methionyl-tRNA aminoacylation [GO:0006431]	ATP binding [GO:0005524]; methionine-tRNA ligase activity [GO:0004825]	GO:0004825; GO:0005524; GO:0006431	AFR92145;
CNAG_00008	NC_026745.1:26280-32907	YPD_slu7kd	YPD_WT	OK	14.8526	18.9633	0.352497	0.977934	0.0892	0.204813	no	NC_026745.1	28550	32907	23883880	protein_coding	-	J9VFL9	J9VFL9_CRYNH	Uncharacterized protein	CNAG_00008	Cryptococcus neoformans var. grubii serotype A (strain H99 / ATCC 208821 / CBS 10515 / FGSC 9487) (Filobasidiella neoformans var. grubii)	1169	NA	23883880;	NA	CNAG_00008	NA	NA	NA	NA	NA	NA	AFR92146;
CNAG_00009	NC_026745.1:33098-34872	YPD_slu7kd	YPD_WT	OK	23.8264	12.6119	-0.917773	-3.62464	5e-05	0.000335454	yes	NC_026745.1	33099	34872	23883881	protein_coding	+	J9VCZ8	J9VCZ8_CRYNH	Calcium-binding protein	CNAG_00009	Cryptococcus neoformans var. grubii serotype A (strain H99 / ATCC 208821 / CBS 10515 / FGSC 9487) (Filobasidiella neoformans var. grubii)	365	NA	23883881;	NA	CNAG_00009	NA	NA	NA	calcium ion binding [GO:0005509]	calcium ion binding [GO:0005509]	GO:0005509	AFR92147;
CNAG_00010	NC_026745.1:35759-39836	YPD_slu7kd	YPD_WT	OK	14.162	6.09894	-1.21539	-5.03906	5e-05	0.000335454	yes	NC_026745.1	35760	39836	23883882	protein_coding	-	J9VDP1	J9VDP1_CRYNH	Cation transporter	CNAG_00010	Cryptococcus neoformans var. grubii serotype A (strain H99 / ATCC 208821 / CBS 10515 / FGSC 9487) (Filobasidiella neoformans var. grubii)	989	CorA metal ion transporter (MIT) (TC 1.A.35) family	23883882;	NA	CNAG_00010	NA	NA	integral component of membrane [GO:0016021]	integral component of membrane [GO:0016021]; metal ion transmembrane transporter activity [GO:0046873]	metal ion transmembrane transporter activity [GO:0046873]	GO:0016021; GO:0046873	AFR92148;
CNAG_00011	NC_026745.1:40232-42271	YPD_slu7kd	YPD_WT	OK	42.755	96.7534	1.17822	5.21754	5e-05	0.000335454	yes	NC_026745.1	40233	42271	23883883	protein_coding	+	J9VHQ6	J9VHQ6_CRYNH	Uncharacterized protein	CNAG_00011	Cryptococcus neoformans var. grubii serotype A (strain H99 / ATCC 208821 / CBS 10515 / FGSC 9487) (Filobasidiella neoformans var. grubii)	320	Cyclase 1 superfamily	23883883;	NA	CNAG_00011	NA	tryptophan catabolic process to kynurenine [GO:0019441]	NA	arylformamidase activity [GO:0004061]; tryptophan catabolic process to kynurenine [GO:0019441]	arylformamidase activity [GO:0004061]	GO:0004061; GO:0019441	AFR92149;
CNAG_00012	NC_026745.1:43264-49627	YPD_slu7kd	YPD_WT	OK	111.326	74.3757	-0.581887	-2.00433	0.0005	0.00267155	yes	NC_026745.1	43265	44924	23883884	protein_coding	+	J9VKC0	J9VKC0_CRYNH	GFO_IDH_MocA domain-containing protein	CNAG_00012	Cryptococcus neoformans var. grubii serotype A (strain H99 / ATCC 208821 / CBS 10515 / FGSC 9487) (Filobasidiella neoformans var. grubii)	386	NA	23883884;	NA	CNAG_00012	NA	NA	NA	oxidoreductase activity [GO:0016491]	oxidoreductase activity [GO:0016491]	GO:0016491	AFR92150;
CNAG_00013	NC_026745.1:43264-49627	YPD_slu7kd	YPD_WT	OK	21.7582	17.6382	-0.302855	-0.687991	0.23805	0.422445	no	NC_026745.1	44568	47214	23883885	protein_coding	-	J9VFM3	J9VFM3_CRYNH	Uncharacterized protein	CNAG_00013	Cryptococcus neoformans var. grubii serotype A (strain H99 / ATCC 208821 / CBS 10515 / FGSC 9487) (Filobasidiella neoformans var. grubii)	204	NA	23883885;	NA	CNAG_00013	NA	NA	NA	NA	NA	NA	AFR92151;AGV15255;AGV15256;
CNAG_00014	NC_026745.1:43264-49627	YPD_slu7kd	YPD_WT	OK	6.84803	7.01055	0.0338369	0.045371	0.93675	0.970353	no	NC_026745.1	46698	49627	23883886	protein_coding	+	J9VD01	J9VD01_CRYNH	Uncharacterized protein	CNAG_00014	Cryptococcus neoformans var. grubii serotype A (strain H99 / ATCC 208821 / CBS 10515 / FGSC 9487) (Filobasidiella neoformans var. grubii)	613	NA	23883886;	NA	CNAG_00014	NA	NA	NA	NA	NA	NA	AFR92152;
CNAG_00015	NC_026745.1:50139-51491	YPD_slu7kd	YPD_WT	OK	9.32084	7.02857	-0.407229	-1.35084	0.01955	0.0611918	no	NC_026745.1	50140	51491	23883887	protein_coding	+	J9VDP5	J9VDP5_CRYNH	Uncharacterized protein	CNAG_00015	Cryptococcus neoformans var. grubii serotype A (strain H99 / ATCC 208821 / CBS 10515 / FGSC 9487) (Filobasidiella neoformans var. grubii)	212	NA	23883887;	NA	CNAG_00015	NA	NA	integral component of membrane [GO:0016021]	integral component of membrane [GO:0016021]	NA	GO:0016021	AFR92153;
CNAG_00016	NC_026745.1:53260-57772	YPD_slu7kd	YPD_WT	OK	109.709	110.473	0.0100194	0.043194	0.9358	0.969889	no	NC_026745.1	53261	54588	23883888	protein_coding	+	J9VHR1	J9VHR1_CRYNH	U6 snRNA-associated Sm-like protein LSm5	LSM5 CNAG_00016	Cryptococcus neoformans var. grubii serotype A (strain H99 / ATCC 208821 / CBS 10515 / FGSC 9487) (Filobasidiella neoformans var. grubii)	84	SnRNP Sm proteins family	23883888;	LSM5	CNAG_00016	FUNCTION: Plays a role in U6 snRNP assembly and function. Binds to the 3' end of U6 snRNA. {ECO:0000256|RuleBase:RU365055}.	mRNA processing [GO:0006397]; RNA splicing [GO:0008380]; rRNA processing [GO:0006364]	spliceosomal complex [GO:0005681]	spliceosomal complex [GO:0005681]; RNA binding [GO:0003723]; mRNA processing [GO:0006397]; RNA splicing [GO:0008380]; rRNA processing [GO:0006364]	RNA binding [GO:0003723]	GO:0003723; GO:0005681; GO:0006364; GO:0006397; GO:0008380	AFR92154;
CNAG_00017	NC_026745.1:53260-57772	YPD_slu7kd	YPD_WT	OK	2.38909	3.43826	0.525216	0.699662	0.2253	0.406515	no	NC_026745.1	54509	57772	23883889	protein_coding	-	J9VKC5	J9VKC5_CRYNH	Fork-head domain-containing protein	CNAG_00017	Cryptococcus neoformans var. grubii serotype A (strain H99 / ATCC 208821 / CBS 10515 / FGSC 9487) (Filobasidiella neoformans var. grubii)	786	NA	23883889;	NA	CNAG_00017	NA	NA	nucleus [GO:0005634]	nucleus [GO:0005634]; DNA-binding transcription factor activity [GO:0003700]; sequence-specific DNA binding [GO:0043565]	DNA-binding transcription factor activity [GO:0003700]; sequence-specific DNA binding [GO:0043565]	GO:0003700; GO:0005634; GO:0043565	AFR92155;
CNAG_00018	NC_026745.1:59174-66485	YPD_slu7kd	YPD_WT	OK	17.7275	16.6815	-0.0877406	-0.170324	0.76045	0.876	no	NC_026745.1	59175	62003	23883890	protein_coding	+	J9VFM7	J9VFM7_CRYNH	Zn(2)-C6 fungal-type domain-containing protein	CNAG_00018	Cryptococcus neoformans var. grubii serotype A (strain H99 / ATCC 208821 / CBS 10515 / FGSC 9487) (Filobasidiella neoformans var. grubii)	796	NA	23883890;	NA	CNAG_00018	NA	transcription, DNA-templated [GO:0006351]	NA	DNA binding [GO:0003677]; DNA-binding transcription factor activity, RNA polymerase II-specific [GO:0000981]; zinc ion binding [GO:0008270]; transcription, DNA-templated [GO:0006351]	DNA binding [GO:0003677]; DNA-binding transcription factor activity, RNA polymerase II-specific [GO:0000981]; zinc ion binding [GO:0008270]	GO:0000981; GO:0003677; GO:0006351; GO:0008270	AFR92156;
CNAG_00019	NC_026745.1:59174-66485	YPD_slu7kd	YPD_WT	OK	465.337	242.244	-0.941814	-3.27413	5e-05	0.000335454	yes	NC_026745.1	61893	62653	23883891	protein_coding	-	J9VD06	J9VD06_CRYNH	Mitochondrial import inner membrane translocase subunit TIM9 (Mitochondrial import inner membrane translocase subunit Tim9)	CNAG_00019	Cryptococcus neoformans var. grubii serotype A (strain H99 / ATCC 208821 / CBS 10515 / FGSC 9487) (Filobasidiella neoformans var. grubii)	89	Small Tim family	23883891;	NA	CNAG_00019	NA	protein insertion into mitochondrial inner membrane [GO:0045039]	mitochondrial inner membrane [GO:0005743]; mitochondrial intermembrane space protein transporter complex [GO:0042719]	mitochondrial inner membrane [GO:0005743]; mitochondrial intermembrane space protein transporter complex [GO:0042719]; protein insertion into mitochondrial inner membrane [GO:0045039]	NA	GO:0005743; GO:0042719; GO:0045039	AFR92157;
CNAG_00020	NC_026745.1:59174-66485	YPD_slu7kd	YPD_WT	OK	7.41244	9.14007	0.302256	0.461511	0.411	0.610324	no	NC_026745.1	62576	66485	23883892	protein_coding	+	J9VDP9	J9VDP9_CRYNH	Uncharacterized protein	CNAG_00020	Cryptococcus neoformans var. grubii serotype A (strain H99 / ATCC 208821 / CBS 10515 / FGSC 9487) (Filobasidiella neoformans var. grubii)	997	NA	23883892;	NA	CNAG_00020	NA	NA	NA	NA	NA	NA	AFR92158;
CNAG_00021	NC_026745.1:66590-68644	YPD_slu7kd	YPD_WT	OK	21.8501	20.0049	-0.12729	-0.530903	0.3617	0.561039	no	NC_026745.1	66591	68644	23883893	protein_coding	-	J9VHR5	J9VHR5_CRYNH	Adenosylmethionine decarboxylase (EC 4.1.1.50)	CNAG_00021	Cryptococcus neoformans var. grubii serotype A (strain H99 / ATCC 208821 / CBS 10515 / FGSC 9487) (Filobasidiella neoformans var. grubii)	467	Eukaryotic AdoMetDC family	23883893;	NA	CNAG_00021	NA	S-adenosylmethioninamine biosynthetic process [GO:0006557]; spermidine biosynthetic process [GO:0008295]; spermine biosynthetic process [GO:0006597]	NA	adenosylmethionine decarboxylase activity [GO:0004014]; S-adenosylmethioninamine biosynthetic process [GO:0006557]; spermidine biosynthetic process [GO:0008295]; spermine biosynthetic process [GO:0006597]	adenosylmethionine decarboxylase activity [GO:0004014]	GO:0004014; GO:0006557; GO:0006597; GO:0008295	AFR92159;
CNAG_00022	NC_026745.1:68920-70167	YPD_slu7kd	YPD_WT	OK	65.2382	41.2663	-0.660755	-2.85421	5e-05	0.000335454	yes	NC_026745.1	68921	70167	23883894	protein_coding	-	J9VKD1	J9VKD1_CRYNH	Cytochrome c heme lyase (EC 4.4.1.17)	CNAG_00022	Cryptococcus neoformans var. grubii serotype A (strain H99 / ATCC 208821 / CBS 10515 / FGSC 9487) (Filobasidiella neoformans var. grubii)	269	Cytochrome c-type heme lyase family	23883894;	NA	CNAG_00022	FUNCTION: Links covalently the heme group to the apoprotein of cytochrome c. {ECO:0000256|RuleBase:RU363130}.	NA	mitochondrial inner membrane [GO:0005743]	mitochondrial inner membrane [GO:0005743]; holocytochrome-c synthase activity [GO:0004408]; metal ion binding [GO:0046872]	holocytochrome-c synthase activity [GO:0004408]; metal ion binding [GO:0046872]	GO:0004408; GO:0005743; GO:0046872	AFR92160;
CNAG_00023	NC_026745.1:70280-71992	YPD_slu7kd	YPD_WT	OK	2.13009	11.0545	2.37564	6.92075	5e-05	0.000335454	yes	NC_026745.1	70281	71992	23883895	protein_coding	-	J9VFN1	J9VFN1_CRYNH	Uncharacterized protein	CNAG_00023	Cryptococcus neoformans var. grubii serotype A (strain H99 / ATCC 208821 / CBS 10515 / FGSC 9487) (Filobasidiella neoformans var. grubii)	361	NA	23883895;	NA	CNAG_00023	NA	NA	NA	NA	NA	NA	AFR92161;
CNAG_00024	NC_026745.1:73453-80898	YPD_slu7kd	YPD_WT	OK	215.995	88.8271	-1.28193	-5.03315	5e-05	0.000335454	yes	NC_026745.1	73454	77666	23883896	protein_coding	+	T2BQ74	T2BQ74_CRYNH	Uncharacterized protein	CNAG_00024	Cryptococcus neoformans var. grubii serotype A (strain H99 / ATCC 208821 / CBS 10515 / FGSC 9487) (Filobasidiella neoformans var. grubii)	739	NA	23883896;	NA	CNAG_00024	NA	NA	NA	NA	NA	NA	AGV15257;
CNAG_00025	NC_026745.1:73453-80898	YPD_slu7kd	YPD_WT	OK	22.1285	21.2737	-0.0568363	-0.0723381	0.89415	0.950279	no	NC_026745.1	77175	80898	23883897	protein_coding	-	J9VDQ4	VCX1_CRYNH	Vacuolar calcium ion transporter (Vacuolar calcium exchanger)	VCX1 CNAG_00025	Cryptococcus neoformans var. grubii serotype A (strain H99 / ATCC 208821 / CBS 10515 / FGSC 9487) (Filobasidiella neoformans var. grubii)	606	Ca(2+):cation antiporter (CaCA) (TC 2.A.19) family	23883897;	VCX1	CNAG_00025	FUNCTION: Has a role in promoting intracellular calcium ion sequestration via the exchange of calcium ions for hydrogen ions across the vacuolar membrane. {ECO:0000269|PubMed:20889719}.	calcium ion import into vacuole [GO:0140146]	integral component of membrane [GO:0016021]; vacuolar membrane [GO:0005774]	integral component of membrane [GO:0016021]; vacuolar membrane [GO:0005774]; calcium:proton antiporter activity [GO:0015369]; calcium ion import into vacuole [GO:0140146]	calcium:proton antiporter activity [GO:0015369]	GO:0005774; GO:0015369; GO:0016021; GO:0140146	AFR92163 [J9VDQ4-1];AGV15259 [J9VDQ4-2];
CNAG_00026	NC_026745.1:81221-83331	YPD_slu7kd	YPD_WT	OK	87.8656	46.0761	-0.93128	-4.20635	5e-05	0.000335454	yes	NC_026745.1	81222	83331	23883898	protein_coding	-	T2BQ68	T2BQ68_CRYNH	Kynurenine aminotransferase, variant	CNAG_00026	Cryptococcus neoformans var. grubii serotype A (strain H99 / ATCC 208821 / CBS 10515 / FGSC 9487) (Filobasidiella neoformans var. grubii)	436	NA	23883898;	NA	CNAG_00026	NA	biosynthetic process [GO:0009058]	NA	pyridoxal phosphate binding [GO:0030170]; transaminase activity [GO:0008483]; biosynthetic process [GO:0009058]	pyridoxal phosphate binding [GO:0030170]; transaminase activity [GO:0008483]	GO:0008483; GO:0009058; GO:0030170	AGV15260;
CNAG_00027	NC_026745.1:83935-90146	YPD_slu7kd	YPD_WT	OK	5.9501	10.5089	0.820624	2.45499	5e-05	0.000335454	yes	NC_026745.1	83936	87837	23883899	protein_coding	+	J9VKD5	J9VKD5_CRYNH	Transcriptional activator	CNAG_00027	Cryptococcus neoformans var. grubii serotype A (strain H99 / ATCC 208821 / CBS 10515 / FGSC 9487) (Filobasidiella neoformans var. grubii)	735	NA	23883899;	NA	CNAG_00027	NA	NA	NA	DNA-binding transcription factor activity, RNA polymerase II-specific [GO:0000981]; zinc ion binding [GO:0008270]	DNA-binding transcription factor activity, RNA polymerase II-specific [GO:0000981]; zinc ion binding [GO:0008270]	GO:0000981; GO:0008270	AFR92165;
CNAG_00028	NC_026745.1:83935-90146	YPD_slu7kd	YPD_WT	OK	12.9166	19.9589	0.627812	1.91867	0.00105	0.0051066	yes	NC_026745.1	87681	90146	23883900	protein_coding	-	J9VFN6	J9VFN6_CRYNH	High-affinity nicotinic acid transporter (High-affinity nicotinic acid transporter, variant)	CNAG_00028	Cryptococcus neoformans var. grubii serotype A (strain H99 / ATCC 208821 / CBS 10515 / FGSC 9487) (Filobasidiella neoformans var. grubii)	493	NA	23883900;	NA	CNAG_00028	NA	NA	integral component of membrane [GO:0016021]	integral component of membrane [GO:0016021]; transmembrane transporter activity [GO:0022857]	transmembrane transporter activity [GO:0022857]	GO:0016021; GO:0022857	AFR92166;AGV15261;
CNAG_00029	NC_026745.1:90365-91873	YPD_slu7kd	YPD_WT	OK	8.82391	5.15395	-0.77574	-2.46256	5e-05	0.000335454	yes	NC_026745.1	90366	91873	23883901	protein_coding	+	J9VD17	J9VD17_CRYNH	D-3-phosphoglycerate dehydrogenase	CNAG_00029	Cryptococcus neoformans var. grubii serotype A (strain H99 / ATCC 208821 / CBS 10515 / FGSC 9487) (Filobasidiella neoformans var. grubii)	357	D-isomer specific 2-hydroxyacid dehydrogenase family	23883901;	NA	CNAG_00029	NA	NA	NA	NAD binding [GO:0051287]; oxidoreductase activity, acting on the CH-OH group of donors, NAD or NADP as acceptor [GO:0016616]	NAD binding [GO:0051287]; oxidoreductase activity, acting on the CH-OH group of donors, NAD or NADP as acceptor [GO:0016616]	GO:0016616; GO:0051287	AFR92167;
CNAG_00030	NC_026745.1:92042-96641	YPD_slu7kd	YPD_WT	OK	16.2064	13.0158	-0.316302	-0.638046	0.2714	0.462161	no	NC_026745.1	92043	93466	23883902	protein_coding	+	T2BQ79	T2BQ79_CRYNH	D-3-phosphoglycerate dehydrogenase, variant	CNAG_00030	Cryptococcus neoformans var. grubii serotype A (strain H99 / ATCC 208821 / CBS 10515 / FGSC 9487) (Filobasidiella neoformans var. grubii)	298	NA	23883902;	NA	CNAG_00030	NA	NA	NA	NA	NA	NA	AGV15262;
CNAG_00031	NC_026745.1:92042-96641	YPD_slu7kd	YPD_WT	OK	17.4096	10.8401	-0.683514	-2.55607	5e-05	0.000335454	yes	NC_026745.1	92930	96641	23883903	protein_coding	-	T2BP13	T2BP13_CRYNH	Zn(2)-C6 fungal-type domain-containing protein	CNAG_00031	Cryptococcus neoformans var. grubii serotype A (strain H99 / ATCC 208821 / CBS 10515 / FGSC 9487) (Filobasidiella neoformans var. grubii)	805	NA	23883903;	NA	CNAG_00031	NA	transcription, DNA-templated [GO:0006351]	NA	DNA binding [GO:0003677]; DNA-binding transcription factor activity, RNA polymerase II-specific [GO:0000981]; zinc ion binding [GO:0008270]; transcription, DNA-templated [GO:0006351]	DNA binding [GO:0003677]; DNA-binding transcription factor activity, RNA polymerase II-specific [GO:0000981]; zinc ion binding [GO:0008270]	GO:0000981; GO:0003677; GO:0006351; GO:0008270	AGV15263;
CNAG_00032	NC_026745.1:96761-99578	YPD_slu7kd	YPD_WT	OK	1.48021	1.94928	0.397134	1.07147	0.06295	0.156274	no	NC_026745.1	96762	99351	23883904	protein_coding	+	J9VKE0	J9VKE0_CRYNH	2,4-dihydroxyhept-2-ene-1,7-dioic acid aldolase	CNAG_00032	Cryptococcus neoformans var. grubii serotype A (strain H99 / ATCC 208821 / CBS 10515 / FGSC 9487) (Filobasidiella neoformans var. grubii)	267	NA	23883904;	NA	CNAG_00032	NA	NA	NA	catalytic activity [GO:0003824]	catalytic activity [GO:0003824]	GO:0003824	AFR92170;
CNAG_00033	NC_026745.1:96761-99578	YPD_slu7kd	YPD_WT	NOTEST	0.112312	0.501	2.1573	0	1	1	no	NC_026745.1	99045	99578	23883905	protein_coding	-	J9VFN9	J9VFN9_CRYNH	Uncharacterized protein	CNAG_00033	Cryptococcus neoformans var. grubii serotype A (strain H99 / ATCC 208821 / CBS 10515 / FGSC 9487) (Filobasidiella neoformans var. grubii)	159	NA	23883905;	NA	CNAG_00033	NA	NA	NA	NA	NA	NA	AFR92171;
CNAG_00034	NC_026745.1:101059-102696	YPD_slu7kd	YPD_WT	OK	1230.45	822.817	-0.580539	-2.3684	5e-05	0.000335454	yes	NC_026745.1	101060	102696	23883906	protein_coding	+	J9VDR3	J9VDR3_CRYNH	Large subunit ribosomal protein L9e	CNAG_00034	Cryptococcus neoformans var. grubii serotype A (strain H99 / ATCC 208821 / CBS 10515 / FGSC 9487) (Filobasidiella neoformans var. grubii)	191	Universal ribosomal protein uL6 family	23883906;	NA	CNAG_00034	NA	translation [GO:0006412]	ribosome [GO:0005840]	ribosome [GO:0005840]; rRNA binding [GO:0019843]; structural constituent of ribosome [GO:0003735]; translation [GO:0006412]	rRNA binding [GO:0019843]; structural constituent of ribosome [GO:0003735]	GO:0003735; GO:0005840; GO:0006412; GO:0019843	AFR92173;
CNAG_00035	NC_026745.1:103865-110347	YPD_slu7kd	YPD_WT	OK	2.30604	2.51784	0.126771	0.224048	0.6967	0.837527	no	NC_026745.1	103866	108818	23883907	protein_coding	+	J9VHT0	J9VHT0_CRYNH	GATA-type domain-containing protein	CNAG_00035	Cryptococcus neoformans var. grubii serotype A (strain H99 / ATCC 208821 / CBS 10515 / FGSC 9487) (Filobasidiella neoformans var. grubii)	526	NA	23883907;	NA	CNAG_00035	NA	regulation of transcription, DNA-templated [GO:0006355]	NA	sequence-specific DNA binding [GO:0043565]; zinc ion binding [GO:0008270]; regulation of transcription, DNA-templated [GO:0006355]	sequence-specific DNA binding [GO:0043565]; zinc ion binding [GO:0008270]	GO:0006355; GO:0008270; GO:0043565	AFR92174;
CNAG_00036	NC_026745.1:103865-110347	YPD_slu7kd	YPD_WT	OK	32.6258	47.7019	0.548035	2.12079	0.00015	0.000913258	yes	NC_026745.1	108777	110347	23883908	protein_coding	-	J9VKE6	J9VKE6_CRYNH	Sec14 cytosolic factor	CNAG_00036	Cryptococcus neoformans var. grubii serotype A (strain H99 / ATCC 208821 / CBS 10515 / FGSC 9487) (Filobasidiella neoformans var. grubii)	289	NA	23883908;	NA	CNAG_00036	NA	NA	NA	NA	NA	NA	AFR92175;
CNAG_00038	NC_026745.1:113346-115885	YPD_slu7kd	YPD_WT	OK	51.7057	62.5853	0.2755	1.25207	0.0282	0.0823758	no	NC_026745.1	113347	115885	23883909	protein_coding	-	J9VD25	J9VD25_CRYNH	Alcohol dehydrogenase	CNAG_00038	Cryptococcus neoformans var. grubii serotype A (strain H99 / ATCC 208821 / CBS 10515 / FGSC 9487) (Filobasidiella neoformans var. grubii)	365	NA	23883909;	NA	CNAG_00038	NA	NA	NA	oxidoreductase activity [GO:0016491]	oxidoreductase activity [GO:0016491]	GO:0016491	AFR92177;
CNAG_00039	NC_026745.1:118379-123586	YPD_slu7kd	YPD_WT	OK	9.09973	11.7214	0.365254	1.55158	0.008	0.029066	yes	NC_026745.1	118380	123586	23883910	protein_coding	+	J9VDR7	J9VDR7_CRYNH	Uncharacterized protein	CNAG_00039	Cryptococcus neoformans var. grubii serotype A (strain H99 / ATCC 208821 / CBS 10515 / FGSC 9487) (Filobasidiella neoformans var. grubii)	814	NA	23883910;	NA	CNAG_00039	NA	NA	NA	NA	NA	NA	AFR92178;
CNAG_00040	NC_026745.1:123978-128723	YPD_slu7kd	YPD_WT	OK	32.659	204.018	2.64315	8.44578	5e-05	0.000335454	yes	NC_026745.1	123979	126449	23883911	protein_coding	+	J9VHT4	J9VHT4_CRYNH	Cytochrome P450, family 51 (Sterol 14-demethylase)	CNAG_00040	Cryptococcus neoformans var. grubii serotype A (strain H99 / ATCC 208821 / CBS 10515 / FGSC 9487) (Filobasidiella neoformans var. grubii)	547	Cytochrome P450 family	23883911;	NA	CNAG_00040	NA	methylation [GO:0032259]	integral component of membrane [GO:0016021]	integral component of membrane [GO:0016021]; heme binding [GO:0020037]; iron ion binding [GO:0005506]; methyltransferase activity [GO:0008168]; monooxygenase activity [GO:0004497]; oxidoreductase activity, acting on paired donors, with incorporation or reduction of molecular oxygen [GO:0016705]; methylation [GO:0032259]	heme binding [GO:0020037]; iron ion binding [GO:0005506]; methyltransferase activity [GO:0008168]; monooxygenase activity [GO:0004497]; oxidoreductase activity, acting on paired donors, with incorporation or reduction of molecular oxygen [GO:0016705]	GO:0004497; GO:0005506; GO:0008168; GO:0016021; GO:0016705; GO:0020037; GO:0032259	AFR92179;
CNAG_00043	NC_026745.1:128931-132396	YPD_slu7kd	YPD_WT	OK	12.2327	14.9439	0.288817	1.25337	0.0309	0.0887357	no	NC_026745.1	128932	132396	23883912	protein_coding	-	J9VFP9	J9VFP9_CRYNH	Uncharacterized protein	CNAG_00043	Cryptococcus neoformans var. grubii serotype A (strain H99 / ATCC 208821 / CBS 10515 / FGSC 9487) (Filobasidiella neoformans var. grubii)	635	NA	23883912;	NA	CNAG_00043	NA	NA	NA	NA	NA	NA	AFR92181;AGV15264;
CNAG_00044	NC_026745.1:132487-137902	YPD_slu7kd	YPD_WT	OK	61.9256	53.1023	-0.221761	-0.9428	0.0957	0.216109	no	NC_026745.1	132488	136450	23883913	protein_coding	+	J9VD30	J9VD30_CRYNH	Ribosome assembly protein 1	CNAG_00044	Cryptococcus neoformans var. grubii serotype A (strain H99 / ATCC 208821 / CBS 10515 / FGSC 9487) (Filobasidiella neoformans var. grubii)	1115	NA	23883913;	NA	CNAG_00044	NA	NA	NA	GTP binding [GO:0005525]; GTPase activity [GO:0003924]	GTPase activity [GO:0003924]; GTP binding [GO:0005525]	GO:0003924; GO:0005525	AFR92182;
CNAG_00045	NC_026745.1:132487-137902	YPD_slu7kd	YPD_WT	OK	22.9334	15.7516	-0.54195	-0.770498	0.18505	0.352891	no	NC_026745.1	136325	137902	23883914	protein_coding	-	J9VDS2	J9VDS2_CRYNH	Proteasome inhibitor PI31 subunit	CNAG_00045	Cryptococcus neoformans var. grubii serotype A (strain H99 / ATCC 208821 / CBS 10515 / FGSC 9487) (Filobasidiella neoformans var. grubii)	419	Proteasome inhibitor PI31 family	23883914;	NA	CNAG_00045	NA	NA	endoplasmic reticulum [GO:0005783]	endoplasmic reticulum [GO:0005783]	NA	GO:0005783	AFR92183;
CNAG_00046	NC_026745.1:138050-141970	YPD_slu7kd	YPD_WT	OK	239.318	168.653	-0.504873	-1.96319	0.00065	0.0033626	yes	NC_026745.1	138051	139691	23883915	protein_coding	+	J9VHT8	J9VHT8_CRYNH	26S proteasome regulatory subunit N8	CNAG_00046	Cryptococcus neoformans var. grubii serotype A (strain H99 / ATCC 208821 / CBS 10515 / FGSC 9487) (Filobasidiella neoformans var. grubii)	350	Peptidase M67A family	23883915;	NA	CNAG_00046	FUNCTION: Acts as a regulatory subunit of the 26S proteasome which is involved in the ATP-dependent degradation of ubiquitinated proteins. {ECO:0000256|ARBA:ARBA00002187}.	NA	proteasome regulatory particle [GO:0005838]	proteasome regulatory particle [GO:0005838]; isopeptidase activity [GO:0070122]; metallopeptidase activity [GO:0008237]	isopeptidase activity [GO:0070122]; metallopeptidase activity [GO:0008237]	GO:0005838; GO:0008237; GO:0070122	AFR92184;
CNAG_00047	NC_026745.1:138050-141970	YPD_slu7kd	YPD_WT	OK	21.7509	57.9665	1.41415	2.53232	0.0003	0.00169934	yes	NC_026745.1	139535	141970	23883916	protein_coding	-	J9VKF9	J9VKF9_CRYNH	Protein-serine/threonine kinase (EC 2.7.11.-)	CNAG_00047	Cryptococcus neoformans var. grubii serotype A (strain H99 / ATCC 208821 / CBS 10515 / FGSC 9487) (Filobasidiella neoformans var. grubii)	456	PDK/BCKDK protein kinase family	23883916;	NA	CNAG_00047	NA	NA	mitochondrial matrix [GO:0005759]	mitochondrial matrix [GO:0005759]; ATP binding [GO:0005524]; protein kinase activity [GO:0004672]	ATP binding [GO:0005524]; protein kinase activity [GO:0004672]	GO:0004672; GO:0005524; GO:0005759	AFR92185;
CNAG_00048	NC_026745.1:142131-144707	YPD_slu7kd	YPD_WT	OK	2.80058	6.18387	1.14278	3.51456	5e-05	0.000335454	yes	NC_026745.1	142132	144707	23883917	protein_coding	-	J9VFQ4	J9VFQ4_CRYNH	Sugar transporter	CNAG_00048	Cryptococcus neoformans var. grubii serotype A (strain H99 / ATCC 208821 / CBS 10515 / FGSC 9487) (Filobasidiella neoformans var. grubii)	546	Major facilitator superfamily, Sugar transporter (TC 2.A.1.1) family	23883917;	NA	CNAG_00048	NA	carbohydrate transport [GO:0008643]	integral component of membrane [GO:0016021]	integral component of membrane [GO:0016021]; transmembrane transporter activity [GO:0022857]; carbohydrate transport [GO:0008643]	transmembrane transporter activity [GO:0022857]	GO:0008643; GO:0016021; GO:0022857	AFR92186;
CNAG_00049	NC_026745.1:144927-148175	YPD_slu7kd	YPD_WT	OK	14.4106	10.3431	-0.47846	-1.31927	0.0219	0.06714	no	NC_026745.1	144928	147198	23883918	protein_coding	+	J9VD33	J9VD33_CRYNH	Uncharacterized protein	CNAG_00049	Cryptococcus neoformans var. grubii serotype A (strain H99 / ATCC 208821 / CBS 10515 / FGSC 9487) (Filobasidiella neoformans var. grubii)	325	PhyH family	23883918;	NA	CNAG_00049	NA	NA	NA	NA	NA	NA	AFR92187;
CNAG_00050	NC_026745.1:144927-148175	YPD_slu7kd	YPD_WT	OK	24.9694	25.5961	0.0357616	0.10586	0.8552	0.930041	no	NC_026745.1	146729	148175	23883919	protein_coding	-	J9VDS6	J9VDS6_CRYNH	Uncharacterized protein	CNAG_00050	Cryptococcus neoformans var. grubii serotype A (strain H99 / ATCC 208821 / CBS 10515 / FGSC 9487) (Filobasidiella neoformans var. grubii)	301	NA	23883919;	NA	CNAG_00050	NA	deoxyribonucleotide catabolic process [GO:0009264]	NA	5'-nucleotidase activity [GO:0008253]; deoxyribonucleotide catabolic process [GO:0009264]	5'-nucleotidase activity [GO:0008253]	GO:0008253; GO:0009264	AFR92188;
CNAG_00051	NC_026745.1:148335-155003	YPD_slu7kd	YPD_WT	OK	16.4934	13.0254	-0.34057	-0.888682	0.12085	0.257745	no	NC_026745.1	148336	155003	23883920	protein_coding	-	J9VHU5	J9VHU5_CRYNH	SANT domain-containing protein	CNAG_00051	Cryptococcus neoformans var. grubii serotype A (strain H99 / ATCC 208821 / CBS 10515 / FGSC 9487) (Filobasidiella neoformans var. grubii)	1639	NA	23883920;	NA	CNAG_00051	NA	NA	NA	NA	NA	NA	AFR92189;AGV15265;
CNAG_00052	NC_026745.1:148335-155003	YPD_slu7kd	YPD_WT	OK	548.314	454.999	-0.269138	-0.921845	0.11115	0.242257	no	NC_026745.1	154270	154990	23883921	protein_coding	+	J9VKG4	J9VKG4_CRYNH	Uncharacterized protein	CNAG_00052	Cryptococcus neoformans var. grubii serotype A (strain H99 / ATCC 208821 / CBS 10515 / FGSC 9487) (Filobasidiella neoformans var. grubii)	94	NA	23883921;	NA	CNAG_00052	NA	NA	integral component of membrane [GO:0016021]	integral component of membrane [GO:0016021]	NA	GO:0016021	AFR92190;
CNAG_00053	NC_026745.1:155148-157280	YPD_slu7kd	YPD_WT	OK	42.1433	23.5922	-0.836994	-1.45484	0.0178	0.0566309	no	NC_026745.1	155149	156184	23883922	protein_coding	+	J9VFR0	J9VFR0_CRYNH	Uncharacterized protein	CNAG_00053	Cryptococcus neoformans var. grubii serotype A (strain H99 / ATCC 208821 / CBS 10515 / FGSC 9487) (Filobasidiella neoformans var. grubii)	175	NA	23883922;	NA	CNAG_00053	NA	NA	integral component of membrane [GO:0016021]	integral component of membrane [GO:0016021]	NA	GO:0016021	AFR92191;
CNAG_00054	NC_026745.1:155148-157280	YPD_slu7kd	YPD_WT	OK	30.9011	106.411	1.78392	5.73889	5e-05	0.000335454	yes	NC_026745.1	156009	157280	23883923	protein_coding	-	J9VD36	J9VD36_CRYNH	Uncharacterized protein	CNAG_00054	Cryptococcus neoformans var. grubii serotype A (strain H99 / ATCC 208821 / CBS 10515 / FGSC 9487) (Filobasidiella neoformans var. grubii)	235	OBAP family	23883923;	NA	CNAG_00054	NA	NA	NA	NA	NA	NA	AFR92192;
CNAG_00055	NC_026745.1:157457-158951	YPD_slu7kd	YPD_WT	OK	53.0026	44.7249	-0.244985	-1.08429	0.0595	0.149526	no	NC_026745.1	157458	158951	23883924	protein_coding	+	J9VDT0	J9VDT0_CRYNH	BZIP domain-containing protein	CNAG_00055	Cryptococcus neoformans var. grubii serotype A (strain H99 / ATCC 208821 / CBS 10515 / FGSC 9487) (Filobasidiella neoformans var. grubii)	388	NA	23883924;	NA	CNAG_00055	NA	NA	NA	DNA-binding transcription factor activity [GO:0003700]	DNA-binding transcription factor activity [GO:0003700]	GO:0003700	AFR92193;
CNAG_00056	NC_026745.1:159060-161420	YPD_slu7kd	YPD_WT	OK	14.8378	12.1172	-0.292221	-1.20224	0.037	0.102558	no	NC_026745.1	159061	161420	23883925	protein_coding	+	J9VHV0	J9VHV0_CRYNH	Uncharacterized protein	CNAG_00056	Cryptococcus neoformans var. grubii serotype A (strain H99 / ATCC 208821 / CBS 10515 / FGSC 9487) (Filobasidiella neoformans var. grubii)	674	TRAPPC13 family	23883925;	NA	CNAG_00056	NA	NA	NA	NA	NA	NA	AFR92194;
CNAG_00057	NC_026745.1:161615-163256	YPD_slu7kd	YPD_WT	OK	786.905	655.063	-0.264555	-1.08032	0.059	0.148515	no	NC_026745.1	161616	163256	23883926	protein_coding	-	J9VKH0	J9VKH0_CRYNH	Fructose-bisphosphatase (EC 3.1.3.11)	CNAG_00057	Cryptococcus neoformans var. grubii serotype A (strain H99 / ATCC 208821 / CBS 10515 / FGSC 9487) (Filobasidiella neoformans var. grubii)	350	FBPase class 1 family	23883926;	NA	CNAG_00057	NA	carbohydrate metabolic process [GO:0005975]	NA	fructose 1,6-bisphosphate 1-phosphatase activity [GO:0042132]; metal ion binding [GO:0046872]; carbohydrate metabolic process [GO:0005975]	fructose 1,6-bisphosphate 1-phosphatase activity [GO:0042132]; metal ion binding [GO:0046872]	GO:0005975; GO:0042132; GO:0046872	AFR92195;
CNAG_00058	NC_026745.1:163414-166225	YPD_slu7kd	YPD_WT	OK	143.938	113.034	-0.3487	-1.57256	0.0068	0.0253142	yes	NC_026745.1	163415	166225	23883927	protein_coding	-	J9VFR5	J9VFR5_CRYNH	T-complex protein 1 subunit epsilon	CNAG_00058	Cryptococcus neoformans var. grubii serotype A (strain H99 / ATCC 208821 / CBS 10515 / FGSC 9487) (Filobasidiella neoformans var. grubii)	548	TCP-1 chaperonin family	23883927;	NA	CNAG_00058	NA	protein folding [GO:0006457]	NA	ATP binding [GO:0005524]; unfolded protein binding [GO:0051082]; protein folding [GO:0006457]	ATP binding [GO:0005524]; unfolded protein binding [GO:0051082]	GO:0005524; GO:0006457; GO:0051082	AFR92196;
CNAG_00059	NC_026745.1:166380-169095	YPD_slu7kd	YPD_WT	OK	17.1838	10.0387	-0.775476	-1.35388	0.023	0.0698227	no	NC_026745.1	166381	167435	23883928	protein_coding	+	J9VD41	J9VD41_CRYNH	Uncharacterized protein	CNAG_00059	Cryptococcus neoformans var. grubii serotype A (strain H99 / ATCC 208821 / CBS 10515 / FGSC 9487) (Filobasidiella neoformans var. grubii)	263	NA	23883928;	NA	CNAG_00059	NA	NA	NA	NA	NA	NA	AFR92197;
CNAG_00060	NC_026745.1:166380-169095	YPD_slu7kd	YPD_WT	OK	28.5164	22.4749	-0.343478	-1.23916	0.0308	0.0885455	no	NC_026745.1	167388	169095	23883929	protein_coding	-	T2BQC2	T2BQC2_CRYNH	Chaperone regulator, variant	CNAG_00060	Cryptococcus neoformans var. grubii serotype A (strain H99 / ATCC 208821 / CBS 10515 / FGSC 9487) (Filobasidiella neoformans var. grubii)	322	NA	23883929;	NA	CNAG_00060	NA	protein folding [GO:0006457]	NA	heat shock protein binding [GO:0031072]; metal ion binding [GO:0046872]; unfolded protein binding [GO:0051082]; protein folding [GO:0006457]	heat shock protein binding [GO:0031072]; metal ion binding [GO:0046872]; unfolded protein binding [GO:0051082]	GO:0006457; GO:0031072; GO:0046872; GO:0051082	AGV15266;
CNAG_00061	NC_026745.1:169186-174256	YPD_slu7kd	YPD_WT	OK	205.211	329.18	0.681772	2.39683	5e-05	0.000335454	yes	NC_026745.1	169187	172162	23883930	protein_coding	+	J9VHV5	J9VHV5_CRYNH	Citrate synthase	CNAG_00061	Cryptococcus neoformans var. grubii serotype A (strain H99 / ATCC 208821 / CBS 10515 / FGSC 9487) (Filobasidiella neoformans var. grubii)	464	Citrate synthase family	23883930;	NA	CNAG_00061	NA	citrate metabolic process [GO:0006101]	NA	citrate (Si)-synthase activity [GO:0004108]; citrate metabolic process [GO:0006101]	citrate (Si)-synthase activity [GO:0004108]	GO:0004108; GO:0006101	AFR92199;
CNAG_00062	NC_026745.1:169186-174256	YPD_slu7kd	YPD_WT	OK	150.583	103.303	-0.543677	-1.02582	0.07315	0.175796	no	NC_026745.1	172122	174256	23883931	protein_coding	-	J9VKH7	J9VKH7_CRYNH	26S proteasome regulatory subunit N3	CNAG_00062	Cryptococcus neoformans var. grubii serotype A (strain H99 / ATCC 208821 / CBS 10515 / FGSC 9487) (Filobasidiella neoformans var. grubii)	530	Proteasome subunit S3 family	23883931;	NA	CNAG_00062	NA	regulation of protein catabolic process [GO:0042176]	proteasome complex [GO:0000502]	proteasome complex [GO:0000502]; enzyme regulator activity [GO:0030234]; regulation of protein catabolic process [GO:0042176]	enzyme regulator activity [GO:0030234]	GO:0000502; GO:0030234; GO:0042176	AFR92200;
CNAG_00063	NC_026745.1:174411-175908	YPD_slu7kd	YPD_WT	OK	28.8051	15.338	-0.909217	-3.44277	5e-05	0.000335454	yes	NC_026745.1	174412	175908	23883932	protein_coding	+	J9VFS1	J9VFS1_CRYNH	Histone H3	CNAG_00063	Cryptococcus neoformans var. grubii serotype A (strain H99 / ATCC 208821 / CBS 10515 / FGSC 9487) (Filobasidiella neoformans var. grubii)	159	Histone H3 family	23883932;	NA	CNAG_00063	NA	NA	nucleosome [GO:0000786]; nucleus [GO:0005634]	nucleosome [GO:0000786]; nucleus [GO:0005634]; DNA binding [GO:0003677]; protein heterodimerization activity [GO:0046982]	DNA binding [GO:0003677]; protein heterodimerization activity [GO:0046982]	GO:0000786; GO:0003677; GO:0005634; GO:0046982	AFR92201;
CNAG_00064	NC_026745.1:175939-177178	YPD_slu7kd	YPD_WT	OK	152.644	121.404	-0.330353	-1.48969	0.00935	0.0331141	yes	NC_026745.1	175940	177178	23883933	protein_coding	-	J9VD46	J9VD46_CRYNH	COPII-coated vesicle protein	CNAG_00064	Cryptococcus neoformans var. grubii serotype A (strain H99 / ATCC 208821 / CBS 10515 / FGSC 9487) (Filobasidiella neoformans var. grubii)	198	EMP24/GP25L family	23883933;	NA	CNAG_00064	NA	NA	integral component of membrane [GO:0016021]	integral component of membrane [GO:0016021]	NA	GO:0016021	AFR92202;
CNAG_00065	NC_026745.1:177265-183622	YPD_slu7kd	YPD_WT	OK	237.023	246.521	0.0566813	0.189423	0.73955	0.864054	no	NC_026745.1	177266	179242	23883934	protein_coding	+	J9VDT9	J9VDT9_CRYNH	Ran-binding protein 1	CNAG_00065	Cryptococcus neoformans var. grubii serotype A (strain H99 / ATCC 208821 / CBS 10515 / FGSC 9487) (Filobasidiella neoformans var. grubii)	238	NA	23883934;	NA	CNAG_00065	NA	intracellular transport [GO:0046907]	NA	intracellular transport [GO:0046907]	NA	GO:0046907	AFR92203;
CNAG_00066	NC_026745.1:177265-183622	YPD_slu7kd	YPD_WT	OK	26.8014	35.3334	0.398721	0.979809	0.08875	0.204117	no	NC_026745.1	178748	183622	23883935	protein_coding	-	J9VHV9	J9VHV9_CRYNH	Membrane protein	CNAG_00066	Cryptococcus neoformans var. grubii serotype A (strain H99 / ATCC 208821 / CBS 10515 / FGSC 9487) (Filobasidiella neoformans var. grubii)	1284	Transient receptor potential (TRP) ion channel family	23883935;	NA	CNAG_00066	NA	NA	integral component of membrane [GO:0016021]	integral component of membrane [GO:0016021]	NA	GO:0016021	AFR92204;
CNAG_00067	NC_026745.1:183993-186412	YPD_slu7kd	YPD_WT	OK	82.8129	84.8016	0.0342354	0.155453	0.7853	0.890816	no	NC_026745.1	183994	186412	23883936	protein_coding	+	J9VKI2	J9VKI2_CRYNH	Protein translocase SEC61 complex gamma subunit	CNAG_00067	Cryptococcus neoformans var. grubii serotype A (strain H99 / ATCC 208821 / CBS 10515 / FGSC 9487) (Filobasidiella neoformans var. grubii)	70	SecE/SEC61-gamma family	23883936;	NA	CNAG_00067	NA	protein targeting [GO:0006605]	endoplasmic reticulum membrane [GO:0005789]; integral component of membrane [GO:0016021]	endoplasmic reticulum membrane [GO:0005789]; integral component of membrane [GO:0016021]; P-P-bond-hydrolysis-driven protein transmembrane transporter activity [GO:0015450]; protein targeting [GO:0006605]	P-P-bond-hydrolysis-driven protein transmembrane transporter activity [GO:0015450]	GO:0005789; GO:0006605; GO:0015450; GO:0016021	AFR92205;
CNAG_00068	NC_026745.1:188640-192558	YPD_slu7kd	YPD_WT	OK	6.14103	6.31586	0.0404999	0.157055	0.78445	0.890494	no	NC_026745.1	188641	192558	23883937	protein_coding	+	J9VFS6	J9VFS6_CRYNH	Specific RNA polymerase II transcription factor	CNAG_00068	Cryptococcus neoformans var. grubii serotype A (strain H99 / ATCC 208821 / CBS 10515 / FGSC 9487) (Filobasidiella neoformans var. grubii)	602	NA	23883937;	NA	CNAG_00068	NA	NA	NA	NA	NA	NA	AFR92206;
CNAG_00069	NC_026745.1:192614-194338	YPD_slu7kd	YPD_WT	OK	0	0.942355	Inf	NA	0.11735	0.252262	no	NC_026745.1	192685	193944	23883938	protein_coding	+	J9VD50	J9VD50_CRYNH	Uncharacterized protein	CNAG_00069	Cryptococcus neoformans var. grubii serotype A (strain H99 / ATCC 208821 / CBS 10515 / FGSC 9487) (Filobasidiella neoformans var. grubii)	317	NA	23883938;	NA	CNAG_00069	NA	NA	NA	NA	NA	NA	AFR92207;
CNAG_00070	NC_026745.1:194624-197662	YPD_slu7kd	YPD_WT	OK	4.65743	6.94834	0.577135	2.18122	0.0001	0.000632931	yes	NC_026745.1	194625	197662	23883939	protein_coding	+	J9VDU4	J9VDU4_CRYNH	Uncharacterized protein	CNAG_00070	Cryptococcus neoformans var. grubii serotype A (strain H99 / ATCC 208821 / CBS 10515 / FGSC 9487) (Filobasidiella neoformans var. grubii)	620	NA	23883939;	NA	CNAG_00070	NA	NA	NA	NA	NA	NA	AFR92208;
CNAG_00072	NC_026745.1:199184-205190	YPD_slu7kd	YPD_WT	OK	132.24	166.946	0.336225	0.934114	0.10235	0.227287	no	NC_026745.1	199185	201197	23883940	protein_coding	+	J9VHW3	J9VHW3_CRYNH	Protein disulfide-isomerase	CNAG_00072	Cryptococcus neoformans var. grubii serotype A (strain H99 / ATCC 208821 / CBS 10515 / FGSC 9487) (Filobasidiella neoformans var. grubii)	411	Protein disulfide isomerase family	23883940;	NA	CNAG_00072	NA	NA	endoplasmic reticulum [GO:0005783]	endoplasmic reticulum [GO:0005783]; protein disulfide isomerase activity [GO:0003756]	protein disulfide isomerase activity [GO:0003756]	GO:0003756; GO:0005783	AFR92209;
CNAG_00073	NC_026745.1:199184-205190	YPD_slu7kd	YPD_WT	OK	76.5862	57.7234	-0.407927	-1.33374	0.02255	0.0687397	no	NC_026745.1	201141	205190	23883941	protein_coding	-	J9VKI6	J9VKI6_CRYNH	Nuclear mRNA splicing protein	CNAG_00073	Cryptococcus neoformans var. grubii serotype A (strain H99 / ATCC 208821 / CBS 10515 / FGSC 9487) (Filobasidiella neoformans var. grubii)	856	WD repeat striatin family	23883941;	NA	CNAG_00073	NA	NA	membrane [GO:0016020]	membrane [GO:0016020]; calmodulin binding [GO:0005516]	calmodulin binding [GO:0005516]	GO:0005516; GO:0016020	AFR92210;
CNAG_00074	NC_026745.1:205404-209325	YPD_slu7kd	YPD_WT	OK	79.0195	101.335	0.358856	1.15264	0.04555	0.121141	no	NC_026745.1	205405	208337	23883942	protein_coding	+	J9VFT3	J9VFT3_CRYNH	Protein PNS1	CNAG_00074	Cryptococcus neoformans var. grubii serotype A (strain H99 / ATCC 208821 / CBS 10515 / FGSC 9487) (Filobasidiella neoformans var. grubii)	551	CTL (choline transporter-like) family	23883942;	NA	CNAG_00074	NA	NA	integral component of membrane [GO:0016021]	integral component of membrane [GO:0016021]	NA	GO:0016021	AFR92211;
CNAG_00075	NC_026745.1:205404-209325	YPD_slu7kd	YPD_WT	OK	244.304	186.199	-0.391829	-1.12916	0.05285	0.136336	no	NC_026745.1	208302	209325	23883943	protein_coding	-	J9VD54	J9VD54_CRYNH	Uncharacterized protein	CNAG_00075	Cryptococcus neoformans var. grubii serotype A (strain H99 / ATCC 208821 / CBS 10515 / FGSC 9487) (Filobasidiella neoformans var. grubii)	157	NA	23883943;	NA	CNAG_00075	NA	NA	NA	NA	NA	NA	AFR92212;
CNAG_00076	NC_026745.1:209521-212040	YPD_slu7kd	YPD_WT	OK	11.034	8.76265	-0.33252	-1.27486	0.0253	0.0754745	no	NC_026745.1	209522	212040	23883944	protein_coding	+	J9VDU8	J9VDU8_CRYNH	Adenine DNA glycosylase (EC 3.2.2.31)	CNAG_00076	Cryptococcus neoformans var. grubii serotype A (strain H99 / ATCC 208821 / CBS 10515 / FGSC 9487) (Filobasidiella neoformans var. grubii)	571	Nth/MutY family	23883944;	NA	CNAG_00076	FUNCTION: Adenine glycosylase active on G-A mispairs. {ECO:0000256|RuleBase:RU365096}.	base-excision repair [GO:0006284]	NA	4 iron, 4 sulfur cluster binding [GO:0051539]; hydrolase activity, acting on glycosyl bonds [GO:0016798]; metal ion binding [GO:0046872]; base-excision repair [GO:0006284]	4 iron, 4 sulfur cluster binding [GO:0051539]; hydrolase activity, acting on glycosyl bonds [GO:0016798]; metal ion binding [GO:0046872]	GO:0006284; GO:0016798; GO:0046872; GO:0051539	AFR92213;
CNAG_00077	NC_026745.1:213363-216529	YPD_slu7kd	YPD_WT	OK	47.0559	103.737	1.14049	5.05379	5e-05	0.000335454	yes	NC_026745.1	213364	216529	23883945	protein_coding	+	J9VHX0	J9VHX0_CRYNH	Solute carrier family 26 (Sodium-independent sulfate anion transporter), member 11	CNAG_00077	Cryptococcus neoformans var. grubii serotype A (strain H99 / ATCC 208821 / CBS 10515 / FGSC 9487) (Filobasidiella neoformans var. grubii)	821	SLC26A/SulP transporter (TC 2.A.53) family	23883945;	NA	CNAG_00077	NA	NA	integral component of membrane [GO:0016021]	integral component of membrane [GO:0016021]; secondary active sulfate transmembrane transporter activity [GO:0008271]	secondary active sulfate transmembrane transporter activity [GO:0008271]	GO:0008271; GO:0016021	AFR92214;
CNAG_00078	NC_026745.1:216692-221442	YPD_slu7kd	YPD_WT	OK	26.3321	13.2234	-0.993736	-4.44148	5e-05	0.000335454	yes	NC_026745.1	216693	221442	23883946	protein_coding	+	J9VKJ5	J9VKJ5_CRYNH	Vacuolar protein	CNAG_00078	Cryptococcus neoformans var. grubii serotype A (strain H99 / ATCC 208821 / CBS 10515 / FGSC 9487) (Filobasidiella neoformans var. grubii)	1177	NA	23883946;	NA	CNAG_00078	NA	NA	integral component of membrane [GO:0016021]	integral component of membrane [GO:0016021]; secondary active sulfate transmembrane transporter activity [GO:0008271]	secondary active sulfate transmembrane transporter activity [GO:0008271]	GO:0008271; GO:0016021	AFR92215;
CNAG_00079	NC_026745.1:223147-224648	YPD_slu7kd	YPD_WT	OK	7.64317	7.48472	-0.0302219	-0.10305	0.84755	0.926011	no	NC_026745.1	223148	224648	23883947	protein_coding	+	J9VFT7	J9VFT7_CRYNH	Uncharacterized protein	CNAG_00079	Cryptococcus neoformans var. grubii serotype A (strain H99 / ATCC 208821 / CBS 10515 / FGSC 9487) (Filobasidiella neoformans var. grubii)	252	NA	23883947;	NA	CNAG_00079	NA	NA	NA	NA	NA	NA	AFR92216;
CNAG_00080	NC_026745.1:225189-227173	YPD_slu7kd	YPD_WT	OK	2.95072	0.890772	-1.72794	-3.90666	5e-05	0.000335454	yes	NC_026745.1	225190	227173	23883948	protein_coding	-	J9VD58	J9VD58_CRYNH	Uncharacterized protein	CNAG_00080	Cryptococcus neoformans var. grubii serotype A (strain H99 / ATCC 208821 / CBS 10515 / FGSC 9487) (Filobasidiella neoformans var. grubii)	484	NA	23883948;	NA	CNAG_00080	NA	NA	NA	NA	NA	NA	AFR92217;
CNAG_00081	NC_026745.1:227599-230987	YPD_slu7kd	YPD_WT	OK	88.8577	49.8604	-0.833603	-3.75886	5e-05	0.000335454	yes	NC_026745.1	227600	230987	23883949	protein_coding	-	J9VDV4	J9VDV4_CRYNH	Pre-mRNA-processing factor 6	CNAG_00081	Cryptococcus neoformans var. grubii serotype A (strain H99 / ATCC 208821 / CBS 10515 / FGSC 9487) (Filobasidiella neoformans var. grubii)	942	NA	23883949;	NA	CNAG_00081	NA	mRNA splicing, via spliceosome [GO:0000398]	nucleus [GO:0005634]	nucleus [GO:0005634]; mRNA splicing, via spliceosome [GO:0000398]	NA	GO:0000398; GO:0005634	AFR92218;
CNAG_00082	NC_026745.1:231127-235608	YPD_slu7kd	YPD_WT	OK	74.7795	58.347	-0.357983	-1.05271	0.0675	0.164931	no	NC_026745.1	231128	232389	23883950	protein_coding	+	J9VHX5	J9VHX5_CRYNH	Cytosolic Fe-S cluster assembly factor CFD1 (Cytosolic Fe-S cluster-deficient protein 1)	CFD1 CNAG_00082	Cryptococcus neoformans var. grubii serotype A (strain H99 / ATCC 208821 / CBS 10515 / FGSC 9487) (Filobasidiella neoformans var. grubii)	331	Mrp/NBP35 ATP-binding proteins family, NUBP2/CFD1 subfamily	23883950;	CFD1	CNAG_00082	FUNCTION: Component of the cytosolic iron-sulfur (Fe/S) protein assembly (CIA) machinery. Required for maturation of extramitochondrial Fe-S proteins. The NBP35-CFD1 heterotetramer forms a Fe-S scaffold complex, mediating the de novo assembly of an Fe-S cluster and its transfer to target apoproteins. {ECO:0000256|HAMAP-Rule:MF_03039}.	iron-sulfur cluster assembly [GO:0016226]	cytoplasm [GO:0005737]	cytoplasm [GO:0005737]; 4 iron, 4 sulfur cluster binding [GO:0051539]; ATP binding [GO:0005524]; metal ion binding [GO:0046872]; iron-sulfur cluster assembly [GO:0016226]	4 iron, 4 sulfur cluster binding [GO:0051539]; ATP binding [GO:0005524]; metal ion binding [GO:0046872]	GO:0005524; GO:0005737; GO:0016226; GO:0046872; GO:0051539	AFR92219;
CNAG_00083	NC_026745.1:231127-235608	YPD_slu7kd	YPD_WT	OK	26.2355	27.463	0.0659704	0.226679	0.68655	0.830914	no	NC_026745.1	232292	235608	23883951	protein_coding	-	J9VKK0	J9VKK0_CRYNH	Spindle assembly checkpoint component MAD1	CNAG_00083	Cryptococcus neoformans var. grubii serotype A (strain H99 / ATCC 208821 / CBS 10515 / FGSC 9487) (Filobasidiella neoformans var. grubii)	976	MAD1 family	23883951;	NA	CNAG_00083	NA	mitotic spindle assembly checkpoint [GO:0007094]	nucleus [GO:0005634]	nucleus [GO:0005634]; mitotic spindle assembly checkpoint [GO:0007094]	NA	GO:0005634; GO:0007094	AFR92220;
CNAG_00084	NC_026745.1:235726-240880	YPD_slu7kd	YPD_WT	OK	31.7554	19.7783	-0.68308	-2.71291	5e-05	0.000335454	yes	NC_026745.1	235727	240205	23883952	protein_coding	+	J9VFU1	J9VFU1_CRYNH	Glutaminyl-tRNA synthetase (EC 6.1.1.18)	CNAG_00084	Cryptococcus neoformans var. grubii serotype A (strain H99 / ATCC 208821 / CBS 10515 / FGSC 9487) (Filobasidiella neoformans var. grubii)	858	Class-I aminoacyl-tRNA synthetase family	23883952;	NA	CNAG_00084	NA	glutaminyl-tRNA aminoacylation [GO:0006425]	cytoplasm [GO:0005737]	cytoplasm [GO:0005737]; ATP binding [GO:0005524]; glutamine-tRNA ligase activity [GO:0004819]; glutaminyl-tRNA aminoacylation [GO:0006425]	ATP binding [GO:0005524]; glutamine-tRNA ligase activity [GO:0004819]	GO:0004819; GO:0005524; GO:0005737; GO:0006425	AFR92221;
CNAG_00085	NC_026745.1:235726-240880	YPD_slu7kd	YPD_WT	OK	73.4972	20.4371	-1.8465	-3.07272	0.0001	0.000632931	yes	NC_026745.1	239749	240880	23883953	protein_coding	-	J9VD63	J9VD63_CRYNH	Anti-silencing function protein 1	CNAG_00085	Cryptococcus neoformans var. grubii serotype A (strain H99 / ATCC 208821 / CBS 10515 / FGSC 9487) (Filobasidiella neoformans var. grubii)	208	ASF1 family	23883953;	NA	CNAG_00085	NA	chromatin assembly or disassembly [GO:0006333]	nucleus [GO:0005634]	nucleus [GO:0005634]; chromatin assembly or disassembly [GO:0006333]	NA	GO:0005634; GO:0006333	AFR92222;
CNAG_00086	NC_026745.1:241036-246325	YPD_slu7kd	YPD_WT	OK	31.0085	17.3161	-0.840553	-2.09829	0.0004	0.00218854	yes	NC_026745.1	241037	243443	23883954	protein_coding	+	J9VDV9	J9VDV9_CRYNH	N2,N2-dimethylguanosine tRNA methyltransferase	CNAG_00086	Cryptococcus neoformans var. grubii serotype A (strain H99 / ATCC 208821 / CBS 10515 / FGSC 9487) (Filobasidiella neoformans var. grubii)	688	Class I-like SAM-binding methyltransferase superfamily, Trm1 family	23883954;	NA	CNAG_00086	NA	NA	NA	tRNA (guanine-N2-)-methyltransferase activity [GO:0004809]; tRNA binding [GO:0000049]	tRNA (guanine-N2-)-methyltransferase activity [GO:0004809]; tRNA binding [GO:0000049]	GO:0000049; GO:0004809	AFR92223;
CNAG_00087	NC_026745.1:241036-246325	YPD_slu7kd	YPD_WT	OK	39.0073	33.5133	-0.219009	-0.79664	0.16135	0.319162	no	NC_026745.1	243385	246325	23883955	protein_coding	-	J9VHY3	J9VHY3_CRYNH	NudC domain-containing protein 1	CNAG_00087	Cryptococcus neoformans var. grubii serotype A (strain H99 / ATCC 208821 / CBS 10515 / FGSC 9487) (Filobasidiella neoformans var. grubii)	682	NA	23883955;	NA	CNAG_00087	NA	NA	cytoplasm [GO:0005737]; nucleus [GO:0005634]	cytoplasm [GO:0005737]; nucleus [GO:0005634]	NA	GO:0005634; GO:0005737	AFR92224;
CNAG_00088	NC_026745.1:246363-248042	YPD_slu7kd	YPD_WT	OK	235.259	228.853	-0.0398304	-0.179868	0.7552	0.873085	no	NC_026745.1	246364	248042	23883956	protein_coding	-	J9VKK6	J9VKK6_CRYNH	Prohibitin	CNAG_00088	Cryptococcus neoformans var. grubii serotype A (strain H99 / ATCC 208821 / CBS 10515 / FGSC 9487) (Filobasidiella neoformans var. grubii)	274	Prohibitin family	23883956;	NA	CNAG_00088	NA	NA	mitochondrial inner membrane [GO:0005743]	mitochondrial inner membrane [GO:0005743]	NA	GO:0005743	AFR92225;
CNAG_00089	NC_026745.1:248163-249658	YPD_slu7kd	YPD_WT	OK	73.2161	55.7818	-0.392368	-1.74879	0.00325	0.0135147	yes	NC_026745.1	248164	249658	23883957	protein_coding	-	J9VFU7	J9VFU7_CRYNH	Ribosomal RNA-processing protein 4	CNAG_00089	Cryptococcus neoformans var. grubii serotype A (strain H99 / ATCC 208821 / CBS 10515 / FGSC 9487) (Filobasidiella neoformans var. grubii)	331	RRP4 family	23883957;	NA	CNAG_00089	NA	NA	cytoplasm [GO:0005737]; exosome (RNase complex) [GO:0000178]	cytoplasm [GO:0005737]; exosome (RNase complex) [GO:0000178]; RNA binding [GO:0003723]	RNA binding [GO:0003723]	GO:0000178; GO:0003723; GO:0005737	AFR92226;
CNAG_00090	NC_026745.1:249807-251998	YPD_slu7kd	YPD_WT	OK	18.5505	20.8354	0.167579	0.69617	0.2297	0.412138	no	NC_026745.1	249808	251998	23883958	protein_coding	+	J9VD67	J9VD67_CRYNH	DUF676 domain-containing protein	CNAG_00090	Cryptococcus neoformans var. grubii serotype A (strain H99 / ATCC 208821 / CBS 10515 / FGSC 9487) (Filobasidiella neoformans var. grubii)	421	Putative lipase ROG1 family	23883958;	NA	CNAG_00090	NA	NA	NA	NA	NA	NA	AFR92227;AGV15268;
CNAG_00091	NC_026745.1:253175-255431	YPD_slu7kd	YPD_WT	OK	1233.78	1746.56	0.501429	1.73082	0.00265	0.0113251	yes	NC_026745.1	253176	255431	23883959	protein_coding	+	J9VDW3	J9VDW3_CRYNH	Uncharacterized protein	CNAG_00091	Cryptococcus neoformans var. grubii serotype A (strain H99 / ATCC 208821 / CBS 10515 / FGSC 9487) (Filobasidiella neoformans var. grubii)	534	NA	23883959;	NA	CNAG_00091	NA	NA	NA	NA	NA	NA	AFR92228;
CNAG_00092	NC_026745.1:255970-259847	YPD_slu7kd	YPD_WT	OK	342.539	250.369	-0.452209	-0.984447	0.08375	0.19485	no	NC_026745.1	255971	256887	23883960	protein_coding	+	J9VHY8	J9VHY8_CRYNH	Mitochondrial pyruvate carrier	CNAG_00092	Cryptococcus neoformans var. grubii serotype A (strain H99 / ATCC 208821 / CBS 10515 / FGSC 9487) (Filobasidiella neoformans var. grubii)	117	Mitochondrial pyruvate carrier (MPC) (TC 2.A.105) family	23883960;	NA	CNAG_00092	FUNCTION: Mediates the uptake of pyruvate into mitochondria. {ECO:0000256|ARBA:ARBA00002429, ECO:0000256|RuleBase:RU363100}.	mitochondrial pyruvate transmembrane transport [GO:0006850]	integral component of membrane [GO:0016021]; mitochondrial inner membrane [GO:0005743]	integral component of membrane [GO:0016021]; mitochondrial inner membrane [GO:0005743]; mitochondrial pyruvate transmembrane transport [GO:0006850]	NA	GO:0005743; GO:0006850; GO:0016021	AFR92229;
CNAG_00093	NC_026745.1:255970-259847	YPD_slu7kd	YPD_WT	OK	164.057	132.996	-0.302811	-1.07174	0.0618	0.15401	no	NC_026745.1	256786	259847	23883961	protein_coding	-	J9VKL1	J9VKL1_CRYNH	Uncharacterized protein	CNAG_00093	Cryptococcus neoformans var. grubii serotype A (strain H99 / ATCC 208821 / CBS 10515 / FGSC 9487) (Filobasidiella neoformans var. grubii)	746	NA	23883961;	NA	CNAG_00093	NA	NA	integral component of membrane [GO:0016021]	integral component of membrane [GO:0016021]	NA	GO:0016021	AFR92230;
CNAG_00094	NC_026745.1:261098-266618	YPD_slu7kd	YPD_WT	OK	7.72007	7.70809	-0.00224005	-0.00824031	0.9884	0.994215	no	NC_026745.1	261099	266618	23883962	protein_coding	+	J9VFV4	J9VFV4_CRYNH	NAD-dependent epimerase/dehydratase	CNAG_00094	Cryptococcus neoformans var. grubii serotype A (strain H99 / ATCC 208821 / CBS 10515 / FGSC 9487) (Filobasidiella neoformans var. grubii)	359	NA	23883962;	NA	CNAG_00094	NA	NA	NA	catalytic activity [GO:0003824]	catalytic activity [GO:0003824]	GO:0003824	AFR92231;
CNAG_00095	NC_026745.1:261098-266618	YPD_slu7kd	YPD_WT	OK	6.15217	3.79025	-0.698803	-1.62446	0.00595	0.0226047	yes	NC_026745.1	262667	266611	23883963	protein_coding	-	J9VD71	J9VD71_CRYNH	Uncharacterized protein	CNAG_00095	Cryptococcus neoformans var. grubii serotype A (strain H99 / ATCC 208821 / CBS 10515 / FGSC 9487) (Filobasidiella neoformans var. grubii)	1165	Tango6 family	23883963;	NA	CNAG_00095	NA	NA	NA	NA	NA	NA	AFR92232;
CNAG_00096	NC_026745.1:266893-271508	YPD_slu7kd	YPD_WT	OK	5.21412	5.62047	0.108265	0.27492	0.6342	0.795447	no	NC_026745.1	266894	269828	23883964	protein_coding	+	J9VDW9	J9VDW9_CRYNH	Uncharacterized protein	CNAG_00096	Cryptococcus neoformans var. grubii serotype A (strain H99 / ATCC 208821 / CBS 10515 / FGSC 9487) (Filobasidiella neoformans var. grubii)	521	NA	23883964;	NA	CNAG_00096	NA	NA	integral component of membrane [GO:0016021]	integral component of membrane [GO:0016021]	NA	GO:0016021	AFR92233;
CNAG_00097	NC_026745.1:266893-271508	YPD_slu7kd	YPD_WT	OK	8.64711	16.4029	0.923662	3.04792	5e-05	0.000335454	yes	NC_026745.1	268618	271508	23883965	protein_coding	-	J9VHZ4	J9VHZ4_CRYNH	MFS transporter, SP family, solute carrier family 2 (Myo-inositol transporter), member 13	CNAG_00097	Cryptococcus neoformans var. grubii serotype A (strain H99 / ATCC 208821 / CBS 10515 / FGSC 9487) (Filobasidiella neoformans var. grubii)	567	Major facilitator superfamily, Sugar transporter (TC 2.A.1.1) family	23883965;	NA	CNAG_00097	NA	NA	integral component of membrane [GO:0016021]	integral component of membrane [GO:0016021]; transmembrane transporter activity [GO:0022857]	transmembrane transporter activity [GO:0022857]	GO:0016021; GO:0022857	AFR92234;
CNAG_00098	NC_026745.1:271894-278185	YPD_slu7kd	YPD_WT	OK	18.5305	29.1885	0.655499	2.08657	0.00065	0.0033626	yes	NC_026745.1	272002	275122	23883966	protein_coding	+	J9VKL8	J9VKL8_CRYNH	Palmitoyl-protein hydrolase 1 (EC 3.1.2.22) (Palmitoyl-protein thioesterase 1)	CNAG_00098	Cryptococcus neoformans var. grubii serotype A (strain H99 / ATCC 208821 / CBS 10515 / FGSC 9487) (Filobasidiella neoformans var. grubii)	329	Palmitoyl-protein thioesterase family	23883966;	NA	CNAG_00098	NA	protein depalmitoylation [GO:0002084]	NA	palmitoyl-(protein) hydrolase activity [GO:0008474]; protein depalmitoylation [GO:0002084]	palmitoyl-(protein) hydrolase activity [GO:0008474]	GO:0002084; GO:0008474	AFR92235;
CNAG_00099	NC_026745.1:271894-278185	YPD_slu7kd	YPD_WT	OK	27.017	13.4085	-1.01072	-2.85324	5e-05	0.000335454	yes	NC_026745.1	275074	278185	23883967	protein_coding	-	J9VFV9	J9VFV9_CRYNH	DNA helicase (EC 3.6.4.12)	CNAG_00099	Cryptococcus neoformans var. grubii serotype A (strain H99 / ATCC 208821 / CBS 10515 / FGSC 9487) (Filobasidiella neoformans var. grubii)	856	MCM family	23883967;	NA	CNAG_00099	NA	DNA replication initiation [GO:0006270]	MCM complex [GO:0042555]; nucleus [GO:0005634]	MCM complex [GO:0042555]; nucleus [GO:0005634]; ATP binding [GO:0005524]; DNA binding [GO:0003677]; DNA helicase activity [GO:0003678]; DNA replication initiation [GO:0006270]	ATP binding [GO:0005524]; DNA binding [GO:0003677]; DNA helicase activity [GO:0003678]	GO:0003677; GO:0003678; GO:0005524; GO:0005634; GO:0006270; GO:0042555	AFR92236;
CNAG_00100	NC_026745.1:278214-280449	YPD_slu7kd	YPD_WT	OK	234.581	104.814	-1.16226	-5.12908	5e-05	0.000335454	yes	NC_026745.1	278215	280449	23883968	protein_coding	+	J9VD75	J9VD75_CRYNH	Stress-induced-phosphoprotein 1	CNAG_00100	Cryptococcus neoformans var. grubii serotype A (strain H99 / ATCC 208821 / CBS 10515 / FGSC 9487) (Filobasidiella neoformans var. grubii)	584	NA	23883968;	NA	CNAG_00100	NA	NA	nucleus [GO:0005634]	nucleus [GO:0005634]	NA	GO:0005634	AFR92237;
CNAG_00101	NC_026745.1:280654-281937	YPD_slu7kd	YPD_WT	OK	66.883	41.074	-0.703414	-3.05842	5e-05	0.000335454	yes	NC_026745.1	280655	281937	23883969	protein_coding	-	J9VDX4	J9VDX4_CRYNH	Uncharacterized protein	CNAG_00101	Cryptococcus neoformans var. grubii serotype A (strain H99 / ATCC 208821 / CBS 10515 / FGSC 9487) (Filobasidiella neoformans var. grubii)	267	NA	23883969;	NA	CNAG_00101	NA	inositol phosphoceramide metabolic process [GO:0006673]	integral component of membrane [GO:0016021]	integral component of membrane [GO:0016021]; inositol phosphoceramide synthase regulator activity [GO:0070917]; inositol phosphoceramide metabolic process [GO:0006673]	inositol phosphoceramide synthase regulator activity [GO:0070917]	GO:0006673; GO:0016021; GO:0070917	AFR92238;
CNAG_00104	NC_026745.1:285628-289652	YPD_slu7kd	YPD_WT	OK	50.8278	41.3828	-0.296586	-1.33588	0.0193	0.0605459	no	NC_026745.1	285629	289652	23883970	protein_coding	+	J9VFW4	J9VFW4_CRYNH	Elongation factor 3	CNAG_00104	Cryptococcus neoformans var. grubii serotype A (strain H99 / ATCC 208821 / CBS 10515 / FGSC 9487) (Filobasidiella neoformans var. grubii)	1100	ABC transporter superfamily, ABCF family, EF3 subfamily	23883970;	NA	CNAG_00104	NA	NA	NA	ATP binding [GO:0005524]; ATPase activity [GO:0016887]; translation elongation factor activity [GO:0003746]	ATPase activity [GO:0016887]; ATP binding [GO:0005524]; translation elongation factor activity [GO:0003746]	GO:0003746; GO:0005524; GO:0016887	AFR92241;
CNAG_00105	NC_026745.1:289667-291138	YPD_slu7kd	YPD_WT	OK	4.60614	8.03638	0.802987	2.21841	5e-05	0.000335454	yes	NC_026745.1	289668	291138	23883971	protein_coding	-	J9VD79	J9VD79_CRYNH	Pyridoxal reductase	CNAG_00105	Cryptococcus neoformans var. grubii serotype A (strain H99 / ATCC 208821 / CBS 10515 / FGSC 9487) (Filobasidiella neoformans var. grubii)	286	NA	23883971;	NA	CNAG_00105	NA	NA	NA	NA	NA	NA	AFR92242;
CNAG_00106	NC_026745.1:291732-296779	YPD_slu7kd	YPD_WT	OK	33.5598	21.9516	-0.61241	-2.77511	5e-05	0.000335454	yes	NC_026745.1	291733	296779	23883972	protein_coding	-	J9VDX9	J9VDX9_CRYNH	Two-component system sensor protein	CNAG_00106	Cryptococcus neoformans var. grubii serotype A (strain H99 / ATCC 208821 / CBS 10515 / FGSC 9487) (Filobasidiella neoformans var. grubii)	1213	NA	23883972;	NA	CNAG_00106	NA	NA	integral component of membrane [GO:0016021]	integral component of membrane [GO:0016021]; phosphorelay sensor kinase activity [GO:0000155]	phosphorelay sensor kinase activity [GO:0000155]	GO:0000155; GO:0016021	AFR92243;
CNAG_00107	NC_026745.1:297371-301000	YPD_slu7kd	YPD_WT	OK	78.014	37.841	-1.04378	-2.80239	5e-05	0.000335454	yes	NC_026745.1	297372	299433	23883973	protein_coding	+	J9VI06	J9VI06_CRYNH	MCU domain-containing protein	CNAG_00107	Cryptococcus neoformans var. grubii serotype A (strain H99 / ATCC 208821 / CBS 10515 / FGSC 9487) (Filobasidiella neoformans var. grubii)	556	MCU (TC 1.A.77) family	23883973;	NA	CNAG_00107	NA	ion transport [GO:0006811]; mitochondrial calcium ion homeostasis [GO:0051560]	integral component of membrane [GO:0016021]; mitochondrial inner membrane [GO:0005743]	integral component of membrane [GO:0016021]; mitochondrial inner membrane [GO:0005743]; ion transport [GO:0006811]; mitochondrial calcium ion homeostasis [GO:0051560]	NA	GO:0005743; GO:0006811; GO:0016021; GO:0051560	AFR92244;
CNAG_00108	NC_026745.1:297371-301000	YPD_slu7kd	YPD_WT	OK	133.777	73.5071	-0.863873	-2.99341	5e-05	0.000335454	yes	NC_026745.1	299208	301000	23883974	protein_coding	-	J9VKM9	J9VKM9_CRYNH	RuvB-like helicase (EC 3.6.4.12)	CNAG_00108	Cryptococcus neoformans var. grubii serotype A (strain H99 / ATCC 208821 / CBS 10515 / FGSC 9487) (Filobasidiella neoformans var. grubii)	484	RuvB family	23883974;	NA	CNAG_00108	FUNCTION: DNA helicase participates in several chromatin remodeling complexes, including the SWR1 and the INO80 complexes. {ECO:0000256|RuleBase:RU363048}.; FUNCTION: DNA helicase which participates in several chromatin remodeling complexes, including the SWR1 and the INO80 complexes. The SWR1 complex mediates the ATP-dependent exchange of histone H2A for the H2A variant HZT1 leading to transcrip…	chromatin organization [GO:0006325]; DNA repair [GO:0006281]	Ino80 complex [GO:0031011]; NuA4 histone acetyltransferase complex [GO:0035267]; R2TP complex [GO:0097255]	Ino80 complex [GO:0031011]; NuA4 histone acetyltransferase complex [GO:0035267]; R2TP complex [GO:0097255]; 5'-3' DNA helicase activity [GO:0043139]; ATP binding [GO:0005524]; chromatin organization [GO:0006325]; DNA repair [GO:0006281]	5'-3' DNA helicase activity [GO:0043139]; ATP binding [GO:0005524]	GO:0005524; GO:0006281; GO:0006325; GO:0031011; GO:0035267; GO:0043139; GO:0097255	AFR92245;
CNAG_00109	NC_026745.1:301103-304157	YPD_slu7kd	YPD_WT	OK	24.9164	16.4662	-0.597587	-1.33059	0.0203	0.0631123	no	NC_026745.1	301104	302469	23883975	protein_coding	+	J9VFX0	J9VFX0_CRYNH	Large subunit ribosomal protein L34 (Large subunit ribosomal protein L34, variant)	CNAG_00109	Cryptococcus neoformans var. grubii serotype A (strain H99 / ATCC 208821 / CBS 10515 / FGSC 9487) (Filobasidiella neoformans var. grubii)	129	Bacterial ribosomal protein bL34 family	23883975;	NA	CNAG_00109	NA	translation [GO:0006412]	ribosome [GO:0005840]	ribosome [GO:0005840]; structural constituent of ribosome [GO:0003735]; translation [GO:0006412]	structural constituent of ribosome [GO:0003735]	GO:0003735; GO:0005840; GO:0006412	AFR92246;AGV15269;
CNAG_00110	NC_026745.1:301103-304157	YPD_slu7kd	YPD_WT	OK	26.9981	8.34254	-1.6943	-4.1898	5e-05	0.000335454	yes	NC_026745.1	301732	304157	23883976	protein_coding	-	J9VD83	J9VD83_CRYNH	Drf_GBD domain-containing protein	CNAG_00110	Cryptococcus neoformans var. grubii serotype A (strain H99 / ATCC 208821 / CBS 10515 / FGSC 9487) (Filobasidiella neoformans var. grubii)	648	NA	23883976;	NA	CNAG_00110	NA	actin cytoskeleton organization [GO:0030036]	NA	actin binding [GO:0003779]; Rho GTPase binding [GO:0017048]; actin cytoskeleton organization [GO:0030036]	actin binding [GO:0003779]; Rho GTPase binding [GO:0017048]	GO:0003779; GO:0017048; GO:0030036	AFR92247;
CNAG_00111	NC_026745.1:304309-308892	YPD_slu7kd	YPD_WT	OK	72.1491	46.9282	-0.620527	-2.68445	5e-05	0.000335454	yes	NC_026745.1	304310	306821	23883977	protein_coding	+	J9VDY5	J9VDY5_CRYNH	Splicing factor 3A subunit 1	CNAG_00111	Cryptococcus neoformans var. grubii serotype A (strain H99 / ATCC 208821 / CBS 10515 / FGSC 9487) (Filobasidiella neoformans var. grubii)	761	NA	23883977;	NA	CNAG_00111	NA	mRNA processing [GO:0006397]; RNA splicing [GO:0008380]	spliceosomal complex [GO:0005681]	spliceosomal complex [GO:0005681]; RNA binding [GO:0003723]; mRNA processing [GO:0006397]; RNA splicing [GO:0008380]	RNA binding [GO:0003723]	GO:0003723; GO:0005681; GO:0006397; GO:0008380	AFR92248;
CNAG_00115	NC_026745.1:312207-313854	YPD_slu7kd	YPD_WT	OK	204.093	317.001	0.635256	2.79042	5e-05	0.000335454	yes	NC_026745.1	312208	313854	23883978	protein_coding	-	J9VFX5	J9VFX5_CRYNH	Chlorophyll synthesis pathway protein BchC	CNAG_00115	Cryptococcus neoformans var. grubii serotype A (strain H99 / ATCC 208821 / CBS 10515 / FGSC 9487) (Filobasidiella neoformans var. grubii)	379	Zinc-containing alcohol dehydrogenase family	23883978;	NA	CNAG_00115	NA	NA	NA	oxidoreductase activity [GO:0016491]; zinc ion binding [GO:0008270]	oxidoreductase activity [GO:0016491]; zinc ion binding [GO:0008270]	GO:0008270; GO:0016491	AFR92251;
CNAG_00116	NC_026745.1:314960-318942	YPD_slu7kd	YPD_WT	OK	491.747	229.2	-1.10131	-4.1426	5e-05	0.000335454	yes	NC_026745.1	314961	316766	23883979	protein_coding	+	J9VD88	J9VD88_CRYNH	Small subunit ribosomal protein S3	CNAG_00116	Cryptococcus neoformans var. grubii serotype A (strain H99 / ATCC 208821 / CBS 10515 / FGSC 9487) (Filobasidiella neoformans var. grubii)	252	Universal ribosomal protein uS3 family	23883979;	NA	CNAG_00116	NA	translation [GO:0006412]	small ribosomal subunit [GO:0015935]	small ribosomal subunit [GO:0015935]; RNA binding [GO:0003723]; structural constituent of ribosome [GO:0003735]; translation [GO:0006412]	RNA binding [GO:0003723]; structural constituent of ribosome [GO:0003735]	GO:0003723; GO:0003735; GO:0006412; GO:0015935	AFR92252;
CNAG_00117	NC_026745.1:314960-318942	YPD_slu7kd	YPD_WT	OK	39.9326	81.3093	1.02585	1.51824	0.0202	0.0628511	no	NC_026745.1	316447	318942	23883980	protein_coding	-	J9VDZ1	J9VDZ1_CRYNH	Delta14-sterol reductase	CNAG_00117	Cryptococcus neoformans var. grubii serotype A (strain H99 / ATCC 208821 / CBS 10515 / FGSC 9487) (Filobasidiella neoformans var. grubii)	459	ERG4/ERG24 family	23883980;	NA	CNAG_00117	NA	sterol biosynthetic process [GO:0016126]	integral component of membrane [GO:0016021]	integral component of membrane [GO:0016021]; oxidoreductase activity, acting on the CH-CH group of donors, NAD or NADP as acceptor [GO:0016628]; sterol biosynthetic process [GO:0016126]	oxidoreductase activity, acting on the CH-CH group of donors, NAD or NADP as acceptor [GO:0016628]	GO:0016021; GO:0016126; GO:0016628	AFR92253;
CNAG_00118	NC_026745.1:319004-321863	YPD_slu7kd	YPD_WT	OK	13.0113	20.308	0.642289	1.25075	0.0345	0.0969728	no	NC_026745.1	319005	320207	23883981	protein_coding	-	J9VI17	J9VI17_CRYNH	Uncharacterized protein	CNAG_00118	Cryptococcus neoformans var. grubii serotype A (strain H99 / ATCC 208821 / CBS 10515 / FGSC 9487) (Filobasidiella neoformans var. grubii)	160	NA	23883981;	NA	CNAG_00118	NA	proteasome assembly [GO:0043248]	NA	proteasome assembly [GO:0043248]	NA	GO:0043248	AFR92254;
CNAG_00119	NC_026745.1:319004-321863	YPD_slu7kd	YPD_WT	OK	46.9945	21.595	-1.12179	-2.64515	5e-05	0.000335454	yes	NC_026745.1	319753	320669	23883982	protein_coding	+	J9VKP2	J9VKP2_CRYNH	Uncharacterized protein	CNAG_00119	Cryptococcus neoformans var. grubii serotype A (strain H99 / ATCC 208821 / CBS 10515 / FGSC 9487) (Filobasidiella neoformans var. grubii)	183	NA	23883982;	NA	CNAG_00119	NA	NA	NA	NA	NA	NA	AFR92255;
CNAG_00120	NC_026745.1:319004-321863	YPD_slu7kd	YPD_WT	OK	19.4641	24.6001	0.337846	0.897789	0.11575	0.249665	no	NC_026745.1	320587	321863	23883983	protein_coding	-	J9VFY1	J9VFY1_CRYNH	Uncharacterized protein	CNAG_00120	Cryptococcus neoformans var. grubii serotype A (strain H99 / ATCC 208821 / CBS 10515 / FGSC 9487) (Filobasidiella neoformans var. grubii)	278	NA	23883983;	NA	CNAG_00120	NA	NA	integral component of membrane [GO:0016021]	integral component of membrane [GO:0016021]	NA	GO:0016021	AFR92256;
CNAG_00121	NC_026745.1:321918-324099	YPD_slu7kd	YPD_WT	OK	180.479	361.583	1.0025	4.38334	5e-05	0.000335454	yes	NC_026745.1	321919	324099	23883984	protein_coding	-	J9VD92	J9VD92_CRYNH	Glycerol-3-phosphate dehydrogenase [NAD(+)] (EC 1.1.1.8)	CNAG_00121	Cryptococcus neoformans var. grubii serotype A (strain H99 / ATCC 208821 / CBS 10515 / FGSC 9487) (Filobasidiella neoformans var. grubii)	344	NAD-dependent glycerol-3-phosphate dehydrogenase family	23883984;	NA	CNAG_00121	NA	carbohydrate metabolic process [GO:0005975]; glycerol-3-phosphate catabolic process [GO:0046168]	glycerol-3-phosphate dehydrogenase complex [GO:0009331]	glycerol-3-phosphate dehydrogenase complex [GO:0009331]; glycerol-3-phosphate dehydrogenase [NAD+] activity [GO:0004367]; NAD binding [GO:0051287]; protein homodimerization activity [GO:0042803]; carbohydrate metabolic process [GO:0005975]; glycerol-3-phosphate catabolic process [GO:0046168]	glycerol-3-phosphate dehydrogenase [NAD+] activity [GO:0004367]; NAD binding [GO:0051287]; protein homodimerization activity [GO:0042803]	GO:0004367; GO:0005975; GO:0009331; GO:0042803; GO:0046168; GO:0051287	AFR92257;
CNAG_00122	NC_026745.1:324209-327655	YPD_slu7kd	YPD_WT	OK	8.15337	18.0532	1.14678	4.72163	5e-05	0.000335454	yes	NC_026745.1	324325	327655	23883985	protein_coding	-	J9VDZ5	J9VDZ5_CRYNH	Alpha-amylase (EC 3.2.1.1)	CNAG_00122	Cryptococcus neoformans var. grubii serotype A (strain H99 / ATCC 208821 / CBS 10515 / FGSC 9487) (Filobasidiella neoformans var. grubii)	561	Glycosyl hydrolase 13 family	23883985;	NA	CNAG_00122	NA	carbohydrate catabolic process [GO:0016052]	NA	alpha-amylase activity [GO:0004556]; alpha-amylase activity (releasing maltohexaose) [GO:0103025]; calcium ion binding [GO:0005509]; carbohydrate catabolic process [GO:0016052]	alpha-amylase activity [GO:0004556]; alpha-amylase activity (releasing maltohexaose) [GO:0103025]; calcium ion binding [GO:0005509]	GO:0004556; GO:0005509; GO:0016052; GO:0103025	AFR92258;
CNAG_00123	NC_026745.1:328814-330256	YPD_slu7kd	YPD_WT	OK	2.49645	6.94776	1.47667	3.96805	5e-05	0.000335454	yes	NC_026745.1	328815	330256	23883986	protein_coding	-	J9VI23	J9VI23_CRYNH	DUF1932 domain-containing protein	CNAG_00123	Cryptococcus neoformans var. grubii serotype A (strain H99 / ATCC 208821 / CBS 10515 / FGSC 9487) (Filobasidiella neoformans var. grubii)	303	NA	23883986;	NA	CNAG_00123	NA	oxidation-reduction process [GO:0055114]	NA	oxidation-reduction process [GO:0055114]	NA	GO:0055114	AFR92259;
CNAG_00124	NC_026745.1:330435-332919	YPD_slu7kd	YPD_WT	OK	10.9854	4.50373	-1.2864	-4.65911	5e-05	0.000335454	yes	NC_026745.1	330436	332919	23883987	protein_coding	+	J9VKP7	J9VKP7_CRYNH	Uncharacterized protein	CNAG_00124	Cryptococcus neoformans var. grubii serotype A (strain H99 / ATCC 208821 / CBS 10515 / FGSC 9487) (Filobasidiella neoformans var. grubii)	551	NA	23883987;	NA	CNAG_00124	NA	NA	integral component of membrane [GO:0016021]	integral component of membrane [GO:0016021]	NA	GO:0016021	AFR92260;
CNAG_00125	NC_026745.1:333923-339472	YPD_slu7kd	YPD_WT	OK	1.34508	2.81112	1.06346	0.831548	0.14675	0.297798	no	NC_026745.1	333924	338059	23883988	protein_coding	+	J9VFY6	J9VFY6_CRYNH	Uncharacterized protein	CNAG_00125	Cryptococcus neoformans var. grubii serotype A (strain H99 / ATCC 208821 / CBS 10515 / FGSC 9487) (Filobasidiella neoformans var. grubii)	640	NA	23883988;	NA	CNAG_00125	NA	intracellular signal transduction [GO:0035556]; negative regulation of signal transduction [GO:0009968]	NA	intracellular signal transduction [GO:0035556]; negative regulation of signal transduction [GO:0009968]	NA	GO:0009968; GO:0035556	AFR92261;
CNAG_00126	NC_026745.1:333923-339472	YPD_slu7kd	YPD_WT	OK	163.703	81.7664	-1.0015	-4.31506	5e-05	0.000335454	yes	NC_026745.1	337928	339472	23883989	protein_coding	-	J9VD96	J9VD96_CRYNH	2-deoxy-D-gluconate 3-dehydrogenase	CNAG_00126	Cryptococcus neoformans var. grubii serotype A (strain H99 / ATCC 208821 / CBS 10515 / FGSC 9487) (Filobasidiella neoformans var. grubii)	275	Short-chain dehydrogenases/reductases (SDR) family	23883989;	NA	CNAG_00126	NA	NA	NA	oxidoreductase activity [GO:0016491]	oxidoreductase activity [GO:0016491]	GO:0016491	AFR92262;
CNAG_00127	NC_026745.1:339846-343482	YPD_slu7kd	YPD_WT	OK	12.7429	8.14727	-0.645311	-2.12007	0.00025	0.00144332	yes	NC_026745.1	340760	343482	23883990	protein_coding	-	J9VI28	J9VI28_CRYNH	Uncharacterized protein	CNAG_00127	Cryptococcus neoformans var. grubii serotype A (strain H99 / ATCC 208821 / CBS 10515 / FGSC 9487) (Filobasidiella neoformans var. grubii)	481	NA	23883990;	NA	CNAG_00127	NA	NA	NA	NA	NA	NA	AFR92264;
CNAG_00128	NC_026745.1:345654-349987	YPD_slu7kd	YPD_WT	OK	2.49421	1.29728	-0.943093	-2.4447	0.00035	0.00194474	yes	NC_026745.1	345655	349978	23883991	protein_coding	+	J9VKQ2	J9VKQ2_CRYNH	CxC1 domain-containing protein	CNAG_00128	Cryptococcus neoformans var. grubii serotype A (strain H99 / ATCC 208821 / CBS 10515 / FGSC 9487) (Filobasidiella neoformans var. grubii)	1058	NA	23883991;	NA	CNAG_00128	NA	NA	NA	NA	NA	NA	AFR92265;
CNAG_00129	NC_026745.1:350515-352806	YPD_slu7kd	YPD_WT	OK	22.0933	15.396	-0.521059	-2.16235	5e-05	0.000335454	yes	NC_026745.1	350516	352671	23883992	protein_coding	+	J9VFZ3	J9VFZ3_CRYNH	Uncharacterized protein	CNAG_00129	Cryptococcus neoformans var. grubii serotype A (strain H99 / ATCC 208821 / CBS 10515 / FGSC 9487) (Filobasidiella neoformans var. grubii)	440	Glycosyltransferase 32 family	23883992;	NA	CNAG_00129	NA	NA	integral component of membrane [GO:0016021]	integral component of membrane [GO:0016021]	NA	GO:0016021	AFR92266;
CNAG_00130	NC_026745.1:353190-358332	YPD_slu7kd	YPD_WT	OK	192.338	215.441	0.163648	0.677626	0.23825	0.422689	no	NC_026745.1	353191	358332	23883993	protein_coding	+	J9VDA1	J9VDA1_CRYNH	CAMK/CAMK1/CAMK1-RCK protein kinase	CNAG_00130	Cryptococcus neoformans var. grubii serotype A (strain H99 / ATCC 208821 / CBS 10515 / FGSC 9487) (Filobasidiella neoformans var. grubii)	618	NA	23883993;	NA	CNAG_00130	NA	NA	NA	ATP binding [GO:0005524]; protein kinase activity [GO:0004672]	ATP binding [GO:0005524]; protein kinase activity [GO:0004672]	GO:0004672; GO:0005524	AFR92267;
CNAG_00131	NC_026745.1:358365-363737	YPD_slu7kd	YPD_WT	OK	8.72168	11.0334	0.339196	0.942123	0.1052	0.232358	no	NC_026745.1	358366	360435	23883994	protein_coding	+	J9VE06	J9VE06_CRYNH	Alcohol dehydrogenase	CNAG_00131	Cryptococcus neoformans var. grubii serotype A (strain H99 / ATCC 208821 / CBS 10515 / FGSC 9487) (Filobasidiella neoformans var. grubii)	337	Zinc-containing alcohol dehydrogenase family, Quinone oxidoreductase subfamily	23883994;	NA	CNAG_00131	NA	NA	NA	oxidoreductase activity [GO:0016491]; zinc ion binding [GO:0008270]	oxidoreductase activity [GO:0016491]; zinc ion binding [GO:0008270]	GO:0008270; GO:0016491	AFR92268;
CNAG_00132	NC_026745.1:358365-363737	YPD_slu7kd	YPD_WT	OK	2.4257	1.96064	-0.307076	-0.700876	0.2219	0.402257	no	NC_026745.1	359868	363737	23883995	protein_coding	-	J9VI34	J9VI34_CRYNH	BZIP domain-containing protein	CNAG_00132	Cryptococcus neoformans var. grubii serotype A (strain H99 / ATCC 208821 / CBS 10515 / FGSC 9487) (Filobasidiella neoformans var. grubii)	715	NA	23883995;	NA	CNAG_00132	NA	NA	NA	DNA-binding transcription factor activity [GO:0003700]	DNA-binding transcription factor activity [GO:0003700]	GO:0003700	AFR92269;AGV15270;
CNAG_00133	NC_026745.1:363877-367756	YPD_slu7kd	YPD_WT	OK	18.8252	9.5152	-0.984359	-2.50696	5e-05	0.000335454	yes	NC_026745.1	363878	365663	23883996	protein_coding	+	J9VKQ8	J9VKQ8_CRYNH	PC4 domain-containing protein	CNAG_00133	Cryptococcus neoformans var. grubii serotype A (strain H99 / ATCC 208821 / CBS 10515 / FGSC 9487) (Filobasidiella neoformans var. grubii)	127	Transcriptional coactivator PC4 family	23883996;	NA	CNAG_00133	NA	regulation of transcription, DNA-templated [GO:0006355]	nucleus [GO:0005634]	nucleus [GO:0005634]; DNA binding [GO:0003677]; regulation of transcription, DNA-templated [GO:0006355]	DNA binding [GO:0003677]	GO:0003677; GO:0005634; GO:0006355	AFR92270;
CNAG_00134	NC_026745.1:363877-367756	YPD_slu7kd	YPD_WT	OK	9.30799	9.18055	-0.019889	-0.0639625	0.9132	0.959332	no	NC_026745.1	364728	367756	23883997	protein_coding	-	J9VFZ8	J9VFZ8_CRYNH	Uncharacterized protein	CNAG_00134	Cryptococcus neoformans var. grubii serotype A (strain H99 / ATCC 208821 / CBS 10515 / FGSC 9487) (Filobasidiella neoformans var. grubii)	758	NA	23883997;	NA	CNAG_00134	NA	NA	NA	NA	NA	NA	AFR92271;
CNAG_00135	NC_026745.1:367890-372492	YPD_slu7kd	YPD_WT	OK	172.124	94.5338	-0.864543	-0.920433	0.1137	0.246358	no	NC_026745.1	367891	368536	23883998	protein_coding	+	J9VDA7	J9VDA7_CRYNH	Cyclophilin	CNAG_00135	Cryptococcus neoformans var. grubii serotype A (strain H99 / ATCC 208821 / CBS 10515 / FGSC 9487) (Filobasidiella neoformans var. grubii)	137	NA	23883998;	NA	CNAG_00135	NA	NA	NA	RNA binding [GO:0003723]	RNA binding [GO:0003723]	GO:0003723	AFR92272;
CNAG_00136	NC_026745.1:367890-372492	YPD_slu7kd	YPD_WT	OK	160.64	143.581	-0.161971	-0.66574	0.2406	0.42561	no	NC_026745.1	368453	372492	23883999	protein_coding	-	J9VE11	J9VE11_CRYNH	Ubiquitin-activating enzyme E1	CNAG_00136	Cryptococcus neoformans var. grubii serotype A (strain H99 / ATCC 208821 / CBS 10515 / FGSC 9487) (Filobasidiella neoformans var. grubii)	1015	Ubiquitin-activating E1 family	23883999;	NA	CNAG_00136	NA	protein ubiquitination [GO:0016567]	NA	ATP binding [GO:0005524]; ubiquitin-like modifier activating enzyme activity [GO:0008641]; protein ubiquitination [GO:0016567]	ATP binding [GO:0005524]; ubiquitin-like modifier activating enzyme activity [GO:0008641]	GO:0005524; GO:0008641; GO:0016567	AFR92273;
CNAG_00137	NC_026745.1:372524-374449	YPD_slu7kd	YPD_WT	OK	77.3791	66.2801	-0.22337	-1.01275	0.07675	0.182441	no	NC_026745.1	372525	374449	23884000	protein_coding	-	J9VI39	J9VI39_CRYNH	Uncharacterized protein	CNAG_00137	Cryptococcus neoformans var. grubii serotype A (strain H99 / ATCC 208821 / CBS 10515 / FGSC 9487) (Filobasidiella neoformans var. grubii)	323	NA	23884000;	NA	CNAG_00137	NA	NA	NA	NA	NA	NA	AFR92274;
CNAG_00138	NC_026745.1:374490-375914	YPD_slu7kd	YPD_WT	OK	138.318	102.117	-0.437762	-1.98841	0.0004	0.00218854	yes	NC_026745.1	374491	375914	23884001	protein_coding	+	J9VKR4	J9VKR4_CRYNH	2-methoxy-6-polyprenyl-1,4-benzoquinol methylase, mitochondrial (EC 2.1.1.201) (Ubiquinone biosynthesis methyltransferase COQ5)	COQ5 CNAG_00138	Cryptococcus neoformans var. grubii serotype A (strain H99 / ATCC 208821 / CBS 10515 / FGSC 9487) (Filobasidiella neoformans var. grubii)	323	Class I-like SAM-binding methyltransferase superfamily, MenG/UbiE family	23884001;	COQ5	CNAG_00138	FUNCTION: Methyltransferase required for the conversion of 2-polyprenyl-6-methoxy-1,4-benzoquinol (DDMQH2) to 2-polyprenyl-3-methyl-6-methoxy-1,4-benzoquinol (DMQH2). {ECO:0000256|HAMAP-Rule:MF_03191}.	methylation [GO:0032259]; ubiquinone biosynthetic process [GO:0006744]	extrinsic component of mitochondrial inner membrane [GO:0031314]	extrinsic component of mitochondrial inner membrane [GO:0031314]; 2-octaprenyl-6-methoxy-1,4-benzoquinone methylase activity [GO:0043333]; methylation [GO:0032259]; ubiquinone biosynthetic process [GO:0006744]	2-octaprenyl-6-methoxy-1,4-benzoquinone methylase activity [GO:0043333]	GO:0006744; GO:0031314; GO:0032259; GO:0043333	AFR92275;
CNAG_00139	NC_026745.1:376237-378083	YPD_slu7kd	YPD_WT	OK	438.726	1372.23	1.64513	6.65316	5e-05	0.000335454	yes	NC_026745.1	376238	378083	23884002	protein_coding	-	J9VG04	J9VG04_CRYNH	GST N-terminal domain-containing protein	CNAG_00139	Cryptococcus neoformans var. grubii serotype A (strain H99 / ATCC 208821 / CBS 10515 / FGSC 9487) (Filobasidiella neoformans var. grubii)	285	NA	23884002;	NA	CNAG_00139	NA	NA	NA	NA	NA	NA	AFR92276;
CNAG_00140	NC_026745.1:378121-380984	YPD_slu7kd	YPD_WT	OK	48.2486	28.9201	-0.738412	-3.33943	5e-05	0.000335454	yes	NC_026745.1	378122	380984	23884003	protein_coding	-	J9VDB3	J9VDB3_CRYNH	U1 small nuclear ribonucleoprotein 70kDa	CNAG_00140	Cryptococcus neoformans var. grubii serotype A (strain H99 / ATCC 208821 / CBS 10515 / FGSC 9487) (Filobasidiella neoformans var. grubii)	435	NA	23884003;	NA	CNAG_00140	NA	mRNA splicing, via spliceosome [GO:0000398]	U1 snRNP [GO:0005685]	U1 snRNP [GO:0005685]; U1 snRNA binding [GO:0030619]; mRNA splicing, via spliceosome [GO:0000398]	U1 snRNA binding [GO:0030619]	GO:0000398; GO:0005685; GO:0030619	AFR92277;
CNAG_00141	NC_026745.1:380990-382997	YPD_slu7kd	YPD_WT	OK	28.0666	55.9321	0.994822	3.92055	5e-05	0.000335454	yes	NC_026745.1	380991	382652	23884004	protein_coding	+	J9VE18	J9VE18_CRYNH	Monooxygenase	CNAG_00141	Cryptococcus neoformans var. grubii serotype A (strain H99 / ATCC 208821 / CBS 10515 / FGSC 9487) (Filobasidiella neoformans var. grubii)	442	NA	23884004;	NA	CNAG_00141	NA	NA	NA	FAD binding [GO:0071949]; monooxygenase activity [GO:0004497]	FAD binding [GO:0071949]; monooxygenase activity [GO:0004497]	GO:0004497; GO:0071949	AFR92278;
CNAG_00142	NC_026745.1:383160-386185	YPD_slu7kd	YPD_WT	OK	22.3662	16.6388	-0.426767	-1.78861	0.00175	0.00793978	yes	NC_026745.1	383161	386185	23884005	protein_coding	+	J9VI44	J9VI44_CRYNH	NUC153 domain-containing protein	CNAG_00142	Cryptococcus neoformans var. grubii serotype A (strain H99 / ATCC 208821 / CBS 10515 / FGSC 9487) (Filobasidiella neoformans var. grubii)	799	ESF1 family	23884005;	NA	CNAG_00142	NA	rRNA processing [GO:0006364]	nucleolus [GO:0005730]	nucleolus [GO:0005730]; rRNA processing [GO:0006364]	NA	GO:0005730; GO:0006364	AFR92279;
CNAG_00143	NC_026745.1:386722-390362	YPD_slu7kd	YPD_WT	OK	91.2782	48.7513	-0.904829	-3.9088	5e-05	0.000335454	yes	NC_026745.1	386723	389209	23884006	protein_coding	+	J9VKS0	J9VKS0_CRYNH	Phosphoribosylaminoimidazole-succinocarboxamide synthase (EC 6.3.2.6) (SAICAR synthetase)	CNAG_00143	Cryptococcus neoformans var. grubii serotype A (strain H99 / ATCC 208821 / CBS 10515 / FGSC 9487) (Filobasidiella neoformans var. grubii)	647	SAICAR synthetase family	23884006;	NA	CNAG_00143	NA	'de novo' IMP biosynthetic process [GO:0006189]; tRNA aminoacylation for protein translation [GO:0006418]	NA	aminoacyl-tRNA ligase activity [GO:0004812]; ATP binding [GO:0005524]; phosphoribosylaminoimidazolesuccinocarboxamide synthase activity [GO:0004639]; 'de novo' IMP biosynthetic process [GO:0006189]; tRNA aminoacylation for protein translation [GO:0006418]	aminoacyl-tRNA ligase activity [GO:0004812]; ATP binding [GO:0005524]; phosphoribosylaminoimidazolesuccinocarboxamide synthase activity [GO:0004639]	GO:0004639; GO:0004812; GO:0005524; GO:0006189; GO:0006418	AFR92280;
CNAG_00144	NC_026745.1:386722-390362	YPD_slu7kd	YPD_WT	OK	14.0759	16.2818	0.210031	0.230101	0.6864	0.830815	no	NC_026745.1	388360	390362	23884007	protein_coding	-	J9VG10	J9VG10_CRYNH	Uncharacterized protein	CNAG_00144	Cryptococcus neoformans var. grubii serotype A (strain H99 / ATCC 208821 / CBS 10515 / FGSC 9487) (Filobasidiella neoformans var. grubii)	264	NA	23884007;	NA	CNAG_00144	NA	NA	NA	NA	NA	NA	AFR92281;AGV15271;
CNAG_00145	NC_026745.1:390776-394205	YPD_slu7kd	YPD_WT	OK	62.4677	36.3217	-0.782279	-2.71862	5e-05	0.000335454	yes	NC_026745.1	390777	392372	23884008	protein_coding	+	J9VDB8	J9VDB8_CRYNH	Actin-2	CNAG_00145	Cryptococcus neoformans var. grubii serotype A (strain H99 / ATCC 208821 / CBS 10515 / FGSC 9487) (Filobasidiella neoformans var. grubii)	377	Actin family	23884008;	NA	CNAG_00145	NA	NA	NA	NA	NA	NA	AFR92282;
CNAG_00146	NC_026745.1:390776-394205	YPD_slu7kd	YPD_WT	OK	15.9958	25.2994	0.661407	1.49806	0.01285	0.0432196	yes	NC_026745.1	392221	394205	23884009	protein_coding	-	J9VE23	J9VE23_CRYNH	5'/3'-nucleotidase SurE	CNAG_00146	Cryptococcus neoformans var. grubii serotype A (strain H99 / ATCC 208821 / CBS 10515 / FGSC 9487) (Filobasidiella neoformans var. grubii)	383	NA	23884009;	NA	CNAG_00146	NA	NA	NA	hydrolase activity [GO:0016787]	hydrolase activity [GO:0016787]	GO:0016787	AFR92283;
CNAG_00147	NC_026745.1:394405-402916	YPD_slu7kd	YPD_WT	OK	276.886	239.204	-0.211051	-0.775572	0.1738	0.337063	no	NC_026745.1	394406	402916	23884010	protein_coding	+	J9VI50	J9VI50_CRYNH	Pre-mRNA-processing-splicing factor 8	CNAG_00147	Cryptococcus neoformans var. grubii serotype A (strain H99 / ATCC 208821 / CBS 10515 / FGSC 9487) (Filobasidiella neoformans var. grubii)	2531	NA	23884010;	NA	CNAG_00147	NA	mRNA splicing, via spliceosome [GO:0000398]	spliceosomal complex [GO:0005681]	spliceosomal complex [GO:0005681]; isopeptidase activity [GO:0070122]; metallopeptidase activity [GO:0008237]; U5 snRNA binding [GO:0030623]; U6 snRNA binding [GO:0017070]; mRNA splicing, via spliceosome [GO:0000398]	isopeptidase activity [GO:0070122]; metallopeptidase activity [GO:0008237]; U5 snRNA binding [GO:0030623]; U6 snRNA binding [GO:0017070]	GO:0000398; GO:0005681; GO:0008237; GO:0017070; GO:0030623; GO:0070122	AFR92284;
CNAG_00148	NC_026745.1:403021-409606	YPD_slu7kd	YPD_WT	OK	37.807	43.0981	0.188973	0.842872	0.13665	0.282663	no	NC_026745.1	403022	409606	23884011	protein_coding	+	J9VKS6	J9VKS6_CRYNH	Protein transport protein sec16	CNAG_00148	Cryptococcus neoformans var. grubii serotype A (strain H99 / ATCC 208821 / CBS 10515 / FGSC 9487) (Filobasidiella neoformans var. grubii)	1998	SEC16 family	23884011;	NA	CNAG_00148	FUNCTION: Involved in the initiation of assembly of the COPII coat required for the formation of transport vesicles from the endoplasmic reticulum (ER) and the selection of cargo molecules. Also involved in autophagy. {ECO:0000256|RuleBase:RU364101}.	autophagy [GO:0006914]; COPII vesicle coating [GO:0048208]; protein transport [GO:0015031]	endoplasmic reticulum membrane [GO:0005789]; Golgi membrane [GO:0000139]	endoplasmic reticulum membrane [GO:0005789]; Golgi membrane [GO:0000139]; autophagy [GO:0006914]; COPII vesicle coating [GO:0048208]; protein transport [GO:0015031]	NA	GO:0000139; GO:0005789; GO:0006914; GO:0015031; GO:0048208	AFR92285;
CNAG_00149	NC_026745.1:410447-411378	YPD_slu7kd	YPD_WT	OK	660.992	130.323	-2.34255	-10.1421	5e-05	0.000335454	yes	NC_026745.1	410448	411378	23884012	protein_coding	+	J9VG15	J9VG15_CRYNH	NADH dehydrogenase (Ubiquinone) 1 alpha subcomplex 4	CNAG_00149	Cryptococcus neoformans var. grubii serotype A (strain H99 / ATCC 208821 / CBS 10515 / FGSC 9487) (Filobasidiella neoformans var. grubii)	93	NA	23884012;	NA	CNAG_00149	NA	NA	integral component of membrane [GO:0016021]	integral component of membrane [GO:0016021]	NA	GO:0016021	AFR92286;
CNAG_00150	NC_026745.1:411634-415418	YPD_slu7kd	YPD_WT	OK	33.938	33.4819	-0.0195197	-0.0885597	0.8776	0.941897	no	NC_026745.1	411635	415418	23884013	protein_coding	+	J9VDC2	J9VDC2_CRYNH	Peptidase	CNAG_00150	Cryptococcus neoformans var. grubii serotype A (strain H99 / ATCC 208821 / CBS 10515 / FGSC 9487) (Filobasidiella neoformans var. grubii)	951	NA	23884013;	NA	CNAG_00150	NA	NA	cell wall [GO:0005618]; membrane [GO:0016020]	cell wall [GO:0005618]; membrane [GO:0016020]; serine-type endopeptidase activity [GO:0004252]	serine-type endopeptidase activity [GO:0004252]	GO:0004252; GO:0005618; GO:0016020	AFR92287;
CNAG_00151	NC_026745.1:415452-424298	YPD_slu7kd	YPD_WT	OK	45.8629	26.9969	-0.764534	-2.37677	5e-05	0.000335454	yes	NC_026745.1	415453	418413	23884014	protein_coding	+	J9VE28	J9VE28_CRYNH	Transcription elongation regulator 1	CNAG_00151	Cryptococcus neoformans var. grubii serotype A (strain H99 / ATCC 208821 / CBS 10515 / FGSC 9487) (Filobasidiella neoformans var. grubii)	822	NA	23884014;	NA	CNAG_00151	NA	NA	NA	NA	NA	NA	AFR92288;
CNAG_00152	NC_026745.1:415452-424298	YPD_slu7kd	YPD_WT	OK	15.491	11.9777	-0.37108	-0.602141	0.2961	0.491037	no	NC_026745.1	418317	420589	23884015	protein_coding	-	J9VI55	J9VI55_CRYNH	Rad60-SLD domain-containing protein	CNAG_00152	Cryptococcus neoformans var. grubii serotype A (strain H99 / ATCC 208821 / CBS 10515 / FGSC 9487) (Filobasidiella neoformans var. grubii)	431	NA	23884015;	NA	CNAG_00152	NA	NA	NA	NA	NA	NA	AFR92289;
CNAG_00153	NC_026745.1:415452-424298	YPD_slu7kd	YPD_WT	OK	7.02911	6.30195	-0.157543	-0.176573	0.7675	0.879975	no	NC_026745.1	420147	422277	23884016	protein_coding	+	T2BQ88	T2BQ88_CRYNH	CCHC-type domain-containing protein	CNAG_00153	Cryptococcus neoformans var. grubii serotype A (strain H99 / ATCC 208821 / CBS 10515 / FGSC 9487) (Filobasidiella neoformans var. grubii)	359	NA	23884016;	NA	CNAG_00153	NA	NA	NA	nucleic acid binding [GO:0003676]; zinc ion binding [GO:0008270]	nucleic acid binding [GO:0003676]; zinc ion binding [GO:0008270]	GO:0003676; GO:0008270	AGV15272;
CNAG_00154	NC_026745.1:415452-424298	YPD_slu7kd	YPD_WT	OK	36.2475	34.4992	-0.0713163	-0.159307	0.7804	0.88799	no	NC_026745.1	422141	424298	23884017	protein_coding	-	J9VG20	J9VG20_CRYNH	Oxidoreductase	CNAG_00154	Cryptococcus neoformans var. grubii serotype A (strain H99 / ATCC 208821 / CBS 10515 / FGSC 9487) (Filobasidiella neoformans var. grubii)	459	NA	23884017;	NA	CNAG_00154	NA	NA	NA	FMN binding [GO:0010181]; oxidoreductase activity [GO:0016491]	FMN binding [GO:0010181]; oxidoreductase activity [GO:0016491]	GO:0010181; GO:0016491	AFR92291;
CNAG_00155	NC_026745.1:425050-431736	YPD_slu7kd	YPD_WT	NOTEST	0.231199	0	#NAME?	0	1	1	no	NC_026745.1	425070	426153	23884018	protein_coding	-	J9VDC8	J9VDC8_CRYNH	Uncharacterized protein	CNAG_00155	Cryptococcus neoformans var. grubii serotype A (strain H99 / ATCC 208821 / CBS 10515 / FGSC 9487) (Filobasidiella neoformans var. grubii)	225	NA	23884018;	NA	CNAG_00155	NA	NA	NA	NA	NA	NA	AFR92292;
CNAG_00156	NC_026745.1:425050-431736	YPD_slu7kd	YPD_WT	OK	37.1646	30.8929	-0.266654	-1.19042	0.037	0.102558	no	NC_026745.1	427337	431736	23884019	protein_coding	-	J9VE33	CRZ1_CRYNH	Transcriptional regulator CRZ1	CRZ1 SP1 CNAG_00156	Cryptococcus neoformans var. grubii serotype A (strain H99 / ATCC 208821 / CBS 10515 / FGSC 9487) (Filobasidiella neoformans var. grubii)	1094	NA	23884019;	CRZ1	CNAG_00156	FUNCTION: DNA-binding transcriptional activator that interacts with calcineurin-dependent response element (CDRE) promoters (PubMed:28376087). Activates expression of genes required to maintain cell wall integrity during stress (PubMed:23251520, PubMed:28376087). Activates expression of genes required for transepithelial migration through the host blood-brain barrier (PubMed:29113016). Required f…	calcineurin-mediated signaling [GO:0097720]; pathogenesis [GO:0009405]; positive regulation of transcription by RNA polymerase II [GO:0045944]; positive regulation of transepithelial migration of symbiont in host [GO:0140471]; regulation of fungal-type cell wall organization [GO:0060237]	cytosol [GO:0005829]; nuclear chromatin [GO:0000790]; nucleus [GO:0005634]	cytosol [GO:0005829]; nuclear chromatin [GO:0000790]; nucleus [GO:0005634]; DNA-binding transcription activator activity, RNA polymerase II-specific [GO:0001228]; metal ion binding [GO:0046872]; RNA polymerase II cis-regulatory region sequence-specific DNA binding [GO:0000978]; calcineurin-mediated signaling [GO:0097720]; pathogenesis [GO:0009405]; positive regulation of transcription by RNA poly…	DNA-binding transcription activator activity, RNA polymerase II-specific [GO:0001228]; metal ion binding [GO:0046872]; RNA polymerase II cis-regulatory region sequence-specific DNA binding [GO:0000978]	GO:0000790; GO:0000978; GO:0001228; GO:0005634; GO:0005829; GO:0009405; GO:0045944; GO:0046872; GO:0060237; GO:0097720; GO:0140471	AFR92293;AGV15273;
CNAG_00157	NC_026745.1:432309-435500	YPD_slu7kd	YPD_WT	OK	27.9303	40.4188	0.533195	2.12105	0.0003	0.00169934	yes	NC_026745.1	432310	434949	23884020	protein_coding	+	J9VI59	J9VI59_CRYNH	Uncharacterized protein	CNAG_00157	Cryptococcus neoformans var. grubii serotype A (strain H99 / ATCC 208821 / CBS 10515 / FGSC 9487) (Filobasidiella neoformans var. grubii)	82	NA	23884020;	NA	CNAG_00157	NA	NA	integral component of membrane [GO:0016021]	integral component of membrane [GO:0016021]	NA	GO:0016021	AFR92294;
CNAG_00158	NC_026745.1:432309-435500	YPD_slu7kd	YPD_WT	OK	11.706	5.97782	-0.969562	-1.65714	0.00795	0.0289311	yes	NC_026745.1	432956	435500	23884021	protein_coding	-	J9VKT7	J9VKT7_CRYNH	Glycosyltransferase	CNAG_00158	Cryptococcus neoformans var. grubii serotype A (strain H99 / ATCC 208821 / CBS 10515 / FGSC 9487) (Filobasidiella neoformans var. grubii)	641	Glycosyltransferase 32 family	23884021;	NA	CNAG_00158	NA	NA	NA	alpha-1,6-mannosyltransferase activity [GO:0000009]	alpha-1,6-mannosyltransferase activity [GO:0000009]	GO:0000009	AFR92295;
CNAG_00159	NC_026745.1:435653-436227	YPD_slu7kd	YPD_WT	OK	235.718	68.2035	-1.78915	-7.37251	5e-05	0.000335454	yes	NC_026745.1	435654	436227	23884022	protein_coding	+	J9VG25	J9VG25_CRYNH	Uncharacterized protein	CNAG_00159	Cryptococcus neoformans var. grubii serotype A (strain H99 / ATCC 208821 / CBS 10515 / FGSC 9487) (Filobasidiella neoformans var. grubii)	67	NA	23884022;	NA	CNAG_00159	NA	NA	NA	NA	NA	NA	AFR92296;
CNAG_00160	NC_026745.1:436420-437840	YPD_slu7kd	YPD_WT	OK	4.44212	2.33341	-0.928807	-2.4126	5e-05	0.000335454	yes	NC_026745.1	436421	437840	23884023	protein_coding	+	J9VDD3	J9VDD3_CRYNH	Uncharacterized protein	CNAG_00160	Cryptococcus neoformans var. grubii serotype A (strain H99 / ATCC 208821 / CBS 10515 / FGSC 9487) (Filobasidiella neoformans var. grubii)	439	NA	23884023;	NA	CNAG_00160	NA	NA	NA	NA	NA	NA	AFR92297;
CNAG_00161	NC_026745.1:437924-439612	YPD_slu7kd	YPD_WT	OK	22.7237	22.9512	0.0143721	0.0583384	0.917	0.961108	no	NC_026745.1	437925	439612	23884024	protein_coding	-	J9VE38	J9VE38_CRYNH	Auxin-induced protein	CNAG_00161	Cryptococcus neoformans var. grubii serotype A (strain H99 / ATCC 208821 / CBS 10515 / FGSC 9487) (Filobasidiella neoformans var. grubii)	330	NA	23884024;	NA	CNAG_00161	NA	NA	NA	oxidoreductase activity [GO:0016491]	oxidoreductase activity [GO:0016491]	GO:0016491	AFR92298;
CNAG_00162	NC_026745.1:439693-441378	YPD_slu7kd	YPD_WT	OK	940.473	539.852	-0.800821	-3.18614	5e-05	0.000335454	yes	NC_026745.1	439694	441378	23884025	protein_coding	-	Q8NKE2	AOX_CRYNH	Alternative oxidase, mitochondrial (EC 1.-.-.-)	AOX1 CNAG_00162	Cryptococcus neoformans var. grubii serotype A (strain H99 / ATCC 208821 / CBS 10515 / FGSC 9487) (Filobasidiella neoformans var. grubii)	401	Alternative oxidase family	23884025;	AOX1	CNAG_00162	FUNCTION: Catalyzes cyanide-resistant oxygen consumption. May increase respiration when the cytochrome respiratory pathway is restricted, or in response to low temperatures (By similarity). {ECO:0000250}.	NA	integral component of membrane [GO:0016021]; mitochondrial inner membrane [GO:0005743]; respirasome [GO:0070469]	integral component of membrane [GO:0016021]; mitochondrial inner membrane [GO:0005743]; respirasome [GO:0070469]; alternative oxidase activity [GO:0009916]; metal ion binding [GO:0046872]	alternative oxidase activity [GO:0009916]; metal ion binding [GO:0046872]	GO:0005743; GO:0009916; GO:0016021; GO:0046872; GO:0070469	AFR92299;
CNAG_00163	NC_026745.1:442440-446465	YPD_slu7kd	YPD_WT	OK	10.7265	17.1282	0.675189	2.87367	5e-05	0.000335454	yes	NC_026745.1	442441	446465	23884026	protein_coding	-	J9VKU3	J9VKU3_CRYNH	General transcription factor 3C polypeptide 4 (General transcription factor 3C polypeptide 4, variant)	CNAG_00163	Cryptococcus neoformans var. grubii serotype A (strain H99 / ATCC 208821 / CBS 10515 / FGSC 9487) (Filobasidiella neoformans var. grubii)	817	NA	23884026;	NA	CNAG_00163	NA	NA	NA	NA	NA	NA	AFR92300;AGV15274;
CNAG_00164	NC_026745.1:446658-448902	YPD_slu7kd	YPD_WT	OK	28.7507	15.0622	-0.932667	-3.78536	5e-05	0.000335454	yes	NC_026745.1	446801	448902	23884027	protein_coding	-	J9VG30	J9VG30_CRYNH	Alginate_lyase domain-containing protein	CNAG_00164	Cryptococcus neoformans var. grubii serotype A (strain H99 / ATCC 208821 / CBS 10515 / FGSC 9487) (Filobasidiella neoformans var. grubii)	472	Dermatan-sulfate isomerase family	23884027;	NA	CNAG_00164	NA	NA	periplasmic space [GO:0042597]	periplasmic space [GO:0042597]; lyase activity [GO:0016829]	lyase activity [GO:0016829]	GO:0016829; GO:0042597	AFR92301;
CNAG_00165	NC_026745.1:450085-451512	YPD_slu7kd	YPD_WT	OK	55.3018	69.1964	0.32337	1.43159	0.01365	0.0454086	yes	NC_026745.1	450086	451512	23884028	protein_coding	-	J9VDD8	J9VDD8_CRYNH	S-methyl-5'-thioadenosine phosphorylase (EC 2.4.2.28) (5'-methylthioadenosine phosphorylase) (MTA phosphorylase) (MTAP) (MTAPase)	CNAG_00165	Cryptococcus neoformans var. grubii serotype A (strain H99 / ATCC 208821 / CBS 10515 / FGSC 9487) (Filobasidiella neoformans var. grubii)	331	PNP/MTAP phosphorylase family, MTAP subfamily	23884028;	NA	CNAG_00165	FUNCTION: Catalyzes the reversible phosphorylation of S-methyl-5'-thioadenosine (MTA) to adenine and 5-methylthioribose-1-phosphate. Involved in the breakdown of MTA, a major by-product of polyamine biosynthesis. Responsible for the first step in the methionine salvage pathway after MTA has been generated from S-adenosylmethionine. Has broad substrate specificity with 6-aminopurine nucleosides as…	L-methionine salvage from methylthioadenosine [GO:0019509]; purine ribonucleoside salvage [GO:0006166]	cytoplasm [GO:0005737]; nucleus [GO:0005634]	cytoplasm [GO:0005737]; nucleus [GO:0005634]; S-methyl-5-thioadenosine phosphorylase activity [GO:0017061]; L-methionine salvage from methylthioadenosine [GO:0019509]; purine ribonucleoside salvage [GO:0006166]	S-methyl-5-thioadenosine phosphorylase activity [GO:0017061]	GO:0005634; GO:0005737; GO:0006166; GO:0017061; GO:0019509	AFR92302;
CNAG_00166	NC_026745.1:452412-454650	YPD_slu7kd	YPD_WT	OK	17.1755	9.61153	-0.837514	-3.34429	5e-05	0.000335454	yes	NC_026745.1	452413	454650	23884029	protein_coding	-	J9VE43	J9VE43_CRYNH	ATP-dependent RNA helicase DBP8	CNAG_00166	Cryptococcus neoformans var. grubii serotype A (strain H99 / ATCC 208821 / CBS 10515 / FGSC 9487) (Filobasidiella neoformans var. grubii)	619	DEAD box helicase family	23884029;	NA	CNAG_00166	NA	NA	NA	ATP binding [GO:0005524]; helicase activity [GO:0004386]; nucleic acid binding [GO:0003676]	ATP binding [GO:0005524]; helicase activity [GO:0004386]; nucleic acid binding [GO:0003676]	GO:0003676; GO:0004386; GO:0005524	AFR92303;
CNAG_00167	NC_026745.1:454834-457174	YPD_slu7kd	YPD_WT	OK	14.8655	16.1949	0.123566	0.516541	0.37015	0.569875	no	NC_026745.1	454835	457174	23884030	protein_coding	+	J9VI68	J9VI68_CRYNH	Uncharacterized protein	CNAG_00167	Cryptococcus neoformans var. grubii serotype A (strain H99 / ATCC 208821 / CBS 10515 / FGSC 9487) (Filobasidiella neoformans var. grubii)	685	NA	23884030;	NA	CNAG_00167	NA	NA	integral component of membrane [GO:0016021]; peroxisomal membrane [GO:0005778]	integral component of membrane [GO:0016021]; peroxisomal membrane [GO:0005778]	NA	GO:0005778; GO:0016021	AFR92304;
CNAG_00171	NC_026745.1:462947-464745	YPD_slu7kd	YPD_WT	OK	13.8812	16.6995	0.266676	1.06434	0.0662	0.162453	no	NC_026745.1	462948	464745	23884031	protein_coding	+	J9VDE4	J9VDE4_CRYNH	Peroxin-2	CNAG_00171	Cryptococcus neoformans var. grubii serotype A (strain H99 / ATCC 208821 / CBS 10515 / FGSC 9487) (Filobasidiella neoformans var. grubii)	419	Pex2/pex10/pex12 family	23884031;	NA	CNAG_00171	NA	NA	NA	metal ion binding [GO:0046872]	metal ion binding [GO:0046872]	GO:0046872	AFR92307;
CNAG_00172	NC_026745.1:464870-468754	YPD_slu7kd	YPD_WT	OK	14.5863	3.73436	-1.96568	-7.60819	5e-05	0.000335454	yes	NC_026745.1	464871	468754	23884032	protein_coding	+	J9VE51	J9VE51_CRYNH	Kinesin	CNAG_00172	Cryptococcus neoformans var. grubii serotype A (strain H99 / ATCC 208821 / CBS 10515 / FGSC 9487) (Filobasidiella neoformans var. grubii)	1064	TRAFAC class myosin-kinesin ATPase superfamily, Kinesin family	23884032;	NA	CNAG_00172	NA	microtubule-based movement [GO:0007018]	NA	ATP binding [GO:0005524]; microtubule binding [GO:0008017]; microtubule motor activity [GO:0003777]; microtubule-based movement [GO:0007018]	ATP binding [GO:0005524]; microtubule binding [GO:0008017]; microtubule motor activity [GO:0003777]	GO:0003777; GO:0005524; GO:0007018; GO:0008017	AFR92308;
CNAG_00173	NC_026745.1:468862-474313	YPD_slu7kd	YPD_WT	OK	36.2443	17.1923	-1.07599	-3.12715	5e-05	0.000335454	yes	NC_026745.1	468863	470326	23884033	protein_coding	+	J9VI73	J9VI73_CRYNH	Uncharacterized protein	CNAG_00173	Cryptococcus neoformans var. grubii serotype A (strain H99 / ATCC 208821 / CBS 10515 / FGSC 9487) (Filobasidiella neoformans var. grubii)	390	NA	23884033;	NA	CNAG_00173	NA	NA	integral component of membrane [GO:0016021]	integral component of membrane [GO:0016021]	NA	GO:0016021	AFR92309;
CNAG_00174	NC_026745.1:468862-474313	YPD_slu7kd	YPD_WT	OK	6.30273	7.29509	0.210949	0.545847	0.3278	0.525846	no	NC_026745.1	470205	474313	23884034	protein_coding	-	J9VKV5	J9VKV5_CRYNH	Uncharacterized protein	CNAG_00174	Cryptococcus neoformans var. grubii serotype A (strain H99 / ATCC 208821 / CBS 10515 / FGSC 9487) (Filobasidiella neoformans var. grubii)	1225	NA	23884034;	NA	CNAG_00174	NA	NA	NA	NA	NA	NA	AFR92310;
CNAG_00175	NC_026745.1:474435-478641	YPD_slu7kd	YPD_WT	OK	4.33625	4.24771	-0.0297609	-0.026129	0.958	0.980675	no	NC_026745.1	474436	476748	23884035	protein_coding	+	J9VG41	J9VG41_CRYNH	Uncharacterized protein	CNAG_00175	Cryptococcus neoformans var. grubii serotype A (strain H99 / ATCC 208821 / CBS 10515 / FGSC 9487) (Filobasidiella neoformans var. grubii)	445	NA	23884035;	NA	CNAG_00175	NA	NA	NA	NA	NA	NA	AFR92311;
CNAG_00176	NC_026745.1:474435-478641	YPD_slu7kd	YPD_WT	OK	75.3553	184.513	1.29194	5.66331	5e-05	0.000335454	yes	NC_026745.1	476175	478641	23884036	protein_coding	-	T2BQ85	T2BQ85_CRYNH	Glutamate carboxypeptidase, variant	CNAG_00176	Cryptococcus neoformans var. grubii serotype A (strain H99 / ATCC 208821 / CBS 10515 / FGSC 9487) (Filobasidiella neoformans var. grubii)	448	Peptidase M20A family	23884036;	NA	CNAG_00176	NA	NA	NA	carboxypeptidase activity [GO:0004180]; metal ion binding [GO:0046872]; metallodipeptidase activity [GO:0070573]	carboxypeptidase activity [GO:0004180]; metal ion binding [GO:0046872]; metallodipeptidase activity [GO:0070573]	GO:0004180; GO:0046872; GO:0070573	AGV15275;
CNAG_00177	NC_026745.1:478856-485494	YPD_slu7kd	YPD_WT	OK	1.86948	0.746666	-1.3241	-0.896615	0.19005	0.359722	no	NC_026745.1	478857	481114	23884037	protein_coding	+	J9VE55	J9VE55_CRYNH	RING-type domain-containing protein	CNAG_00177	Cryptococcus neoformans var. grubii serotype A (strain H99 / ATCC 208821 / CBS 10515 / FGSC 9487) (Filobasidiella neoformans var. grubii)	530	NA	23884037;	NA	CNAG_00177	NA	NA	NA	NA	NA	NA	AFR92313;
CNAG_00178	NC_026745.1:478856-485494	YPD_slu7kd	YPD_WT	OK	12.1225	11.7697	-0.0426074	-0.184288	0.7479	0.869289	no	NC_026745.1	480787	485494	23884038	protein_coding	-	J9VI80	J9VI80_CRYNH	DNA repair protein REV1	CNAG_00178	Cryptococcus neoformans var. grubii serotype A (strain H99 / ATCC 208821 / CBS 10515 / FGSC 9487) (Filobasidiella neoformans var. grubii)	1254	NA	23884038;	NA	CNAG_00178	NA	DNA biosynthetic process [GO:0071897]; DNA repair [GO:0006281]	NA	damaged DNA binding [GO:0003684]; DNA biosynthetic process [GO:0071897]; DNA repair [GO:0006281]	damaged DNA binding [GO:0003684]	GO:0003684; GO:0006281; GO:0071897	AFR92314;
CNAG_00179	NC_026745.1:487737-490235	YPD_slu7kd	YPD_WT	OK	4.20019	2.94137	-0.513966	-1.57486	0.0053	0.0204934	yes	NC_026745.1	487738	490235	23884039	protein_coding	+	J9VKW1	J9VKW1_CRYNH	Guanine nucleotide-binding protein subunit alpha (Guanine nucleotide-binding protein subunit alpha, variant)	CNAG_00179	Cryptococcus neoformans var. grubii serotype A (strain H99 / ATCC 208821 / CBS 10515 / FGSC 9487) (Filobasidiella neoformans var. grubii)	352	NA	23884039;	NA	CNAG_00179	NA	G protein-coupled receptor signaling pathway [GO:0007186]	heterotrimeric G-protein complex [GO:0005834]	heterotrimeric G-protein complex [GO:0005834]; G protein-coupled receptor binding [GO:0001664]; G-protein beta/gamma-subunit complex binding [GO:0031683]; GTP binding [GO:0005525]; GTPase activity [GO:0003924]; G protein-coupled receptor signaling pathway [GO:0007186]	G-protein beta/gamma-subunit complex binding [GO:0031683]; G protein-coupled receptor binding [GO:0001664]; GTPase activity [GO:0003924]; GTP binding [GO:0005525]	GO:0001664; GO:0003924; GO:0005525; GO:0005834; GO:0007186; GO:0031683	AFR92315;AGV15276;
CNAG_00180	NC_026745.1:490455-493838	YPD_slu7kd	YPD_WT	OK	109.318	110.234	0.0120375	0.0453898	0.9377	0.970762	no	NC_026745.1	490456	491829	23884040	protein_coding	+	J9VG45	J9VG45_CRYNH	Ubiquitin carboxyl-terminal hydrolase (EC 3.4.19.12)	CNAG_00180	Cryptococcus neoformans var. grubii serotype A (strain H99 / ATCC 208821 / CBS 10515 / FGSC 9487) (Filobasidiella neoformans var. grubii)	238	Peptidase C12 family	23884040;	NA	CNAG_00180	NA	ubiquitin-dependent protein catabolic process [GO:0006511]	NA	cysteine-type peptidase activity [GO:0008234]; thiol-dependent ubiquitin-specific protease activity [GO:0004843]; ubiquitin-dependent protein catabolic process [GO:0006511]	cysteine-type peptidase activity [GO:0008234]; thiol-dependent ubiquitin-specific protease activity [GO:0004843]	GO:0004843; GO:0006511; GO:0008234	AFR92316;
CNAG_00181	NC_026745.1:490455-493838	YPD_slu7kd	YPD_WT	OK	12.8137	35.5223	1.47104	3.40344	5e-05	0.000335454	yes	NC_026745.1	491572	493838	23884041	protein_coding	-	J9VDF5	J9VDF5_CRYNH	Macrophage erythroblast attacher isoform 1	CNAG_00181	Cryptococcus neoformans var. grubii serotype A (strain H99 / ATCC 208821 / CBS 10515 / FGSC 9487) (Filobasidiella neoformans var. grubii)	505	FYV10 family	23884041;	NA	CNAG_00181	FUNCTION: Involved in the proteasome-dependent degradation of fructose-1,6-bisphosphatase. {ECO:0000256|ARBA:ARBA00002343}.	negative regulation of gluconeogenesis [GO:0045721]	cytoplasm [GO:0005737]	cytoplasm [GO:0005737]; metal ion binding [GO:0046872]; ubiquitin-protein transferase activity [GO:0004842]; negative regulation of gluconeogenesis [GO:0045721]	metal ion binding [GO:0046872]; ubiquitin-protein transferase activity [GO:0004842]	GO:0004842; GO:0005737; GO:0045721; GO:0046872	AFR92317;
CNAG_00182	NC_026745.1:493981-495887	YPD_slu7kd	YPD_WT	OK	51.8189	62.9321	0.280318	1.2052	0.0389	0.106777	no	NC_026745.1	493982	495576	23884042	protein_coding	+	J9VE60	J9VE60_CRYNH	Vacuolar protein sorting-associated protein 29	CNAG_00182	Cryptococcus neoformans var. grubii serotype A (strain H99 / ATCC 208821 / CBS 10515 / FGSC 9487) (Filobasidiella neoformans var. grubii)	203	VPS29 family	23884042;	NA	CNAG_00182	NA	protein transport [GO:0015031]; retrograde transport, endosome to Golgi [GO:0042147]	cytosol [GO:0005829]; retromer complex [GO:0030904]	cytosol [GO:0005829]; retromer complex [GO:0030904]; protein transport [GO:0015031]; retrograde transport, endosome to Golgi [GO:0042147]	NA	GO:0005829; GO:0015031; GO:0030904; GO:0042147	AFR92318;AGV15277;
CNAG_00183	NC_026745.1:497321-499987	YPD_slu7kd	YPD_WT	OK	49.247	58.3332	0.24428	1.06159	0.06515	0.160494	no	NC_026745.1	497322	499987	23884043	protein_coding	-	T2BP26	T2BP26_CRYNH	Alternative cyclin Pcl12, variant	CNAG_00183	Cryptococcus neoformans var. grubii serotype A (strain H99 / ATCC 208821 / CBS 10515 / FGSC 9487) (Filobasidiella neoformans var. grubii)	343	NA	23884043;	NA	CNAG_00183	NA	NA	NA	NA	NA	NA	AGV15278;
CNAG_00184	NC_026745.1:501992-504713	YPD_slu7kd	YPD_WT	OK	41.3634	60.0577	0.537996	2.44179	5e-05	0.000335454	yes	NC_026745.1	501993	504713	23884044	protein_coding	+	J9VKW5	J9VKW5_CRYNH	Pre-mRNA cleavage complex 2 protein Pcf11	CNAG_00184	Cryptococcus neoformans var. grubii serotype A (strain H99 / ATCC 208821 / CBS 10515 / FGSC 9487) (Filobasidiella neoformans var. grubii)	611	NA	23884044;	NA	CNAG_00184	NA	NA	NA	NA	NA	NA	AFR92320;
CNAG_00185	NC_026745.1:504859-506869	YPD_slu7kd	YPD_WT	OK	110.681	113.732	0.0392352	0.171951	0.76495	0.878481	no	NC_026745.1	504860	506369	23884045	protein_coding	+	J9VG50	J9VG50_CRYNH	Uncharacterized protein	CNAG_00185	Cryptococcus neoformans var. grubii serotype A (strain H99 / ATCC 208821 / CBS 10515 / FGSC 9487) (Filobasidiella neoformans var. grubii)	365	NA	23884045;	NA	CNAG_00185	NA	NA	integral component of membrane [GO:0016021]	integral component of membrane [GO:0016021]	NA	GO:0016021	AFR92321;
CNAG_00186	NC_026745.1:504859-506869	YPD_slu7kd	YPD_WT	OK	34.8597	45.8348	0.394883	0.444537	0.4401	0.638565	no	NC_026745.1	506208	506869	23884046	protein_coding	-	J9VDG1	J9VDG1_CRYNH	Mitotic-spindle organizing protein 1 (Mitotic-spindle organizing protein associated with a ring of gamma-tubulin 1)	CNAG_00186	Cryptococcus neoformans var. grubii serotype A (strain H99 / ATCC 208821 / CBS 10515 / FGSC 9487) (Filobasidiella neoformans var. grubii)	72	MOZART1 family	23884046;	NA	CNAG_00186	FUNCTION: Required for gamma-tubulin complex recruitment to the microtubule organizing center (MTOC). {ECO:0000256|ARBA:ARBA00003060}.	gamma-tubulin complex localization [GO:0033566]	cytoplasm [GO:0005737]; gamma-tubulin ring complex [GO:0008274]	cytoplasm [GO:0005737]; gamma-tubulin ring complex [GO:0008274]; gamma-tubulin complex localization [GO:0033566]	NA	GO:0005737; GO:0008274; GO:0033566	AFR92322;
CNAG_00187	NC_026745.1:506978-510502	YPD_slu7kd	YPD_WT	OK	29.1541	26.0142	-0.164402	-0.602908	0.2908	0.484615	no	NC_026745.1	506979	509420	23884047	protein_coding	+	J9VE67	J9VE67_CRYNH	Ubiquitin carboxyl-terminal hydrolase 1	CNAG_00187	Cryptococcus neoformans var. grubii serotype A (strain H99 / ATCC 208821 / CBS 10515 / FGSC 9487) (Filobasidiella neoformans var. grubii)	707	NA	23884047;	NA	CNAG_00187	NA	protein deubiquitination [GO:0016579]	NA	thiol-dependent ubiquitin-specific protease activity [GO:0004843]; protein deubiquitination [GO:0016579]	thiol-dependent ubiquitin-specific protease activity [GO:0004843]	GO:0004843; GO:0016579	AFR92323;
CNAG_00188	NC_026745.1:506978-510502	YPD_slu7kd	YPD_WT	OK	49.661	58.287	0.231061	0.566054	0.31955	0.517077	no	NC_026745.1	509367	510502	23884048	protein_coding	-	J9VI88	J9VI88_CRYNH	ER membrane protein complex subunit 4	CNAG_00188	Cryptococcus neoformans var. grubii serotype A (strain H99 / ATCC 208821 / CBS 10515 / FGSC 9487) (Filobasidiella neoformans var. grubii)	228	EMC4 family	23884048;	NA	CNAG_00188	NA	NA	integral component of membrane [GO:0016021]	integral component of membrane [GO:0016021]	NA	GO:0016021	AFR92324;
CNAG_00189	NC_026745.1:510547-512168	YPD_slu7kd	YPD_WT	OK	17.7586	45.2806	1.35038	5.54591	5e-05	0.000335454	yes	NC_026745.1	510548	512168	23884049	protein_coding	+	J9VKW9	J9VKW9_CRYNH	Uncharacterized protein	CNAG_00189	Cryptococcus neoformans var. grubii serotype A (strain H99 / ATCC 208821 / CBS 10515 / FGSC 9487) (Filobasidiella neoformans var. grubii)	325	RNase T2 family	23884049;	NA	CNAG_00189	NA	NA	NA	ribonuclease T2 activity [GO:0033897]; RNA binding [GO:0003723]	ribonuclease T2 activity [GO:0033897]; RNA binding [GO:0003723]	GO:0003723; GO:0033897	AFR92325;
CNAG_00190	NC_026745.1:512198-514517	YPD_slu7kd	YPD_WT	OK	53.4357	50.3684	-0.0852851	-0.387281	0.5002	0.690277	no	NC_026745.1	512199	514517	23884050	protein_coding	+	J9VG54	J9VG54_CRYNH	Uncharacterized protein	CNAG_00190	Cryptococcus neoformans var. grubii serotype A (strain H99 / ATCC 208821 / CBS 10515 / FGSC 9487) (Filobasidiella neoformans var. grubii)	545	NA	23884050;	NA	CNAG_00190	NA	NA	integral component of membrane [GO:0016021]	integral component of membrane [GO:0016021]	NA	GO:0016021	AFR92326;
CNAG_00191	NC_026745.1:514693-516814	YPD_slu7kd	YPD_WT	OK	10.5448	14.6966	0.478944	1.87569	0.0014	0.00655738	yes	NC_026745.1	514694	516814	23884051	protein_coding	+	J9VDG6	J9VDG6_CRYNH	Etoposide-induced protein	CNAG_00191	Cryptococcus neoformans var. grubii serotype A (strain H99 / ATCC 208821 / CBS 10515 / FGSC 9487) (Filobasidiella neoformans var. grubii)	433	NA	23884051;	NA	CNAG_00191	NA	NA	integral component of membrane [GO:0016021]	integral component of membrane [GO:0016021]	NA	GO:0016021	AFR92327;
CNAG_00192	NC_026745.1:516981-527076	YPD_slu7kd	YPD_WT	OK	5.67185	4.63	-0.292807	-0.51782	0.3616	0.560958	no	NC_026745.1	517477	521727	23884052	protein_coding	+	J9VE73	J9VE73_CRYNH	Zn(2)-C6 fungal-type domain-containing protein	CNAG_00192	Cryptococcus neoformans var. grubii serotype A (strain H99 / ATCC 208821 / CBS 10515 / FGSC 9487) (Filobasidiella neoformans var. grubii)	1068	NA	23884052;	NA	CNAG_00192	NA	NA	NA	DNA-binding transcription factor activity, RNA polymerase II-specific [GO:0000981]; zinc ion binding [GO:0008270]	DNA-binding transcription factor activity, RNA polymerase II-specific [GO:0000981]; zinc ion binding [GO:0008270]	GO:0000981; GO:0008270	AFR92328;
CNAG_00193	NC_026745.1:516981-527076	YPD_slu7kd	YPD_WT	OK	20.5494	21.571	0.0699972	0.291697	0.608	0.776939	no	NC_026745.1	521601	527076	23884053	protein_coding	-	J9VI93	J9VI93_CRYNH	GATA type zinc finger protein asd-4	CNAG_00193	Cryptococcus neoformans var. grubii serotype A (strain H99 / ATCC 208821 / CBS 10515 / FGSC 9487) (Filobasidiella neoformans var. grubii)	1277	NA	23884053;	NA	CNAG_00193	NA	regulation of transcription by RNA polymerase II [GO:0006357]	nucleus [GO:0005634]	nucleus [GO:0005634]; DNA-binding transcription factor activity [GO:0003700]; sequence-specific DNA binding [GO:0043565]; zinc ion binding [GO:0008270]; regulation of transcription by RNA polymerase II [GO:0006357]	DNA-binding transcription factor activity [GO:0003700]; sequence-specific DNA binding [GO:0043565]; zinc ion binding [GO:0008270]	GO:0003700; GO:0005634; GO:0006357; GO:0008270; GO:0043565	AFR92329;
CNAG_00194	NC_026745.1:528136-530493	YPD_slu7kd	YPD_WT	OK	44.153	48.4081	0.132738	0.460823	0.42095	0.620239	no	NC_026745.1	528137	529544	23884054	protein_coding	+	J9VKX3	J9VKX3_CRYNH	Uncharacterized protein	CNAG_00194	Cryptococcus neoformans var. grubii serotype A (strain H99 / ATCC 208821 / CBS 10515 / FGSC 9487) (Filobasidiella neoformans var. grubii)	244	NA	23884054;	NA	CNAG_00194	NA	NA	NA	NA	NA	NA	AFR92330;
CNAG_00195	NC_026745.1:528136-530493	YPD_slu7kd	YPD_WT	OK	55.5286	45.434	-0.289459	-0.777444	0.1735	0.336634	no	NC_026745.1	529461	530493	23884055	protein_coding	-	J9VG59	J9VG59_CRYNH	Exosome complex protein LRP1	CNAG_00195	Cryptococcus neoformans var. grubii serotype A (strain H99 / ATCC 208821 / CBS 10515 / FGSC 9487) (Filobasidiella neoformans var. grubii)	208	C1D family	23884055;	NA	CNAG_00195	NA	rRNA processing [GO:0006364]	nucleus [GO:0005634]	nucleus [GO:0005634]; RNA binding [GO:0003723]; rRNA processing [GO:0006364]	RNA binding [GO:0003723]	GO:0003723; GO:0005634; GO:0006364	AFR92331;
CNAG_00229	NC_026745.1:605108-608819	YPD_slu7kd	YPD_WT	OK	7.20864	8.62565	0.258907	1.05919	0.06775	0.165397	no	NC_026745.1	605109	608819	23884056	protein_coding	+	J9VID3	J9VID3_CRYNH	Uncharacterized protein	CNAG_00229	Cryptococcus neoformans var. grubii serotype A (strain H99 / ATCC 208821 / CBS 10515 / FGSC 9487) (Filobasidiella neoformans var. grubii)	186	NA	23884056;	NA	CNAG_00229	NA	NA	NA	NA	NA	NA	AFR92364;
CNAG_00231	NC_026745.1:610020-612551	YPD_slu7kd	YPD_WT	OK	10.9005	14.3929	0.400963	0.288834	0.59	0.763574	no	NC_026745.1	610021	611837	23884057	protein_coding	+	J9VKZ9	J9VKZ9_CRYNH	Uncharacterized protein	CNAG_00231	Cryptococcus neoformans var. grubii serotype A (strain H99 / ATCC 208821 / CBS 10515 / FGSC 9487) (Filobasidiella neoformans var. grubii)	427	NA	23884057;	NA	CNAG_00231	NA	NA	NA	NA	NA	NA	AFR92365;
CNAG_00232	NC_026745.1:610020-612551	YPD_slu7kd	YPD_WT	OK	1389.54	840.463	-0.72535	-3.03191	5e-05	0.000335454	yes	NC_026745.1	611559	612551	23884058	protein_coding	-	J9VG91	J9VG91_CRYNH	Large subunit ribosomal protein L30e	CNAG_00232	Cryptococcus neoformans var. grubii serotype A (strain H99 / ATCC 208821 / CBS 10515 / FGSC 9487) (Filobasidiella neoformans var. grubii)	113	Eukaryotic ribosomal protein eL30 family	23884058;	NA	CNAG_00232	NA	NA	ribosome [GO:0005840]	ribosome [GO:0005840]; RNA binding [GO:0003723]	RNA binding [GO:0003723]	GO:0003723; GO:0005840	AFR92366;
CNAG_00233	NC_026745.1:612715-613528	YPD_slu7kd	YPD_WT	OK	160.447	118.621	-0.43573	-1.87734	0.0013	0.00615498	yes	NC_026745.1	612716	613528	23884059	protein_coding	+	J9VDK8	J9VDK8_CRYNH	Chaperone protein	CNAG_00233	Cryptococcus neoformans var. grubii serotype A (strain H99 / ATCC 208821 / CBS 10515 / FGSC 9487) (Filobasidiella neoformans var. grubii)	103	NA	23884059;	NA	CNAG_00233	NA	NA	NA	NA	NA	NA	AFR92367;
CNAG_00234	NC_026745.1:613831-620003	YPD_slu7kd	YPD_WT	OK	22.285	12.3153	-0.855626	-1.61159	0.0056	0.0214756	yes	NC_026745.1	613832	615352	23884060	protein_coding	+	J9VEB5	J9VEB5_CRYNH	tRNA-dihydrouridine synthase 4	CNAG_00234	Cryptococcus neoformans var. grubii serotype A (strain H99 / ATCC 208821 / CBS 10515 / FGSC 9487) (Filobasidiella neoformans var. grubii)	408	NA	23884060;	NA	CNAG_00234	NA	NA	NA	flavin adenine dinucleotide binding [GO:0050660]; tRNA dihydrouridine synthase activity [GO:0017150]	flavin adenine dinucleotide binding [GO:0050660]; tRNA dihydrouridine synthase activity [GO:0017150]	GO:0017150; GO:0050660	AFR92368;
CNAG_00235	NC_026745.1:613831-620003	YPD_slu7kd	YPD_WT	OK	26.0471	16.6166	-0.648495	-2.30861	0.0001	0.000632931	yes	NC_026745.1	615273	619433	23884061	protein_coding	-	J9VID9	J9VID9_CRYNH	Ammonium transporter	CNAG_00235	Cryptococcus neoformans var. grubii serotype A (strain H99 / ATCC 208821 / CBS 10515 / FGSC 9487) (Filobasidiella neoformans var. grubii)	574	Ammonia transporter channel (TC 1.A.11.2) family	23884061;	NA	CNAG_00235	NA	NA	integral component of membrane [GO:0016021]	integral component of membrane [GO:0016021]; ammonium transmembrane transporter activity [GO:0008519]	ammonium transmembrane transporter activity [GO:0008519]	GO:0008519; GO:0016021	AFR92369;
CNAG_00236	NC_026745.1:613831-620003	YPD_slu7kd	YPD_WT	OK	7.35052	7.94548	0.112288	0.143828	0.80295	0.901196	no	NC_026745.1	618162	620003	23884062	protein_coding	+	J9VL05	J9VL05_CRYNH	8-amino-7-oxononanoate synthase	CNAG_00236	Cryptococcus neoformans var. grubii serotype A (strain H99 / ATCC 208821 / CBS 10515 / FGSC 9487) (Filobasidiella neoformans var. grubii)	447	Class-II pyridoxal-phosphate-dependent aminotransferase family	23884062;	NA	CNAG_00236	NA	biosynthetic process [GO:0009058]	NA	pyridoxal phosphate binding [GO:0030170]; transferase activity [GO:0016740]; biosynthetic process [GO:0009058]	pyridoxal phosphate binding [GO:0030170]; transferase activity [GO:0016740]	GO:0009058; GO:0016740; GO:0030170	AFR92370;
CNAG_00237	NC_026745.1:620495-623276	YPD_slu7kd	YPD_WT	OK	161.327	65.7572	-1.29476	-5.76909	5e-05	0.000335454	yes	NC_026745.1	620496	623276	23884063	protein_coding	+	J9VG96	J9VG96_CRYNH	3-isopropylmalate dehydratase (EC 4.2.1.33) (Alpha-IPM isomerase) (Isopropylmalate isomerase)	CNAG_00237	Cryptococcus neoformans var. grubii serotype A (strain H99 / ATCC 208821 / CBS 10515 / FGSC 9487) (Filobasidiella neoformans var. grubii)	763	Aconitase/IPM isomerase family	23884063;	NA	CNAG_00237	FUNCTION: Catalyzes the isomerization between 2-isopropylmalate and 3-isopropylmalate, via the formation of 2-isopropylmaleate. {ECO:0000256|ARBA:ARBA00002695, ECO:0000256|PIRNR:PIRNR001418}.	leucine biosynthetic process [GO:0009098]	3-isopropylmalate dehydratase complex [GO:0009316]	3-isopropylmalate dehydratase complex [GO:0009316]; 3-isopropylmalate dehydratase activity [GO:0003861]; 4 iron, 4 sulfur cluster binding [GO:0051539]; metal ion binding [GO:0046872]; leucine biosynthetic process [GO:0009098]	3-isopropylmalate dehydratase activity [GO:0003861]; 4 iron, 4 sulfur cluster binding [GO:0051539]; metal ion binding [GO:0046872]	GO:0003861; GO:0009098; GO:0009316; GO:0046872; GO:0051539	AFR92371;
CNAG_00238	NC_026745.1:623756-627715	YPD_slu7kd	YPD_WT	OK	199.45	143.42	-0.475784	-2.00396	0.0006	0.00313487	yes	NC_026745.1	623757	627715	23884064	protein_coding	+	J9VDL3	J9VDL3_CRYNH	Isoleucyl-tRNA synthetase (EC 6.1.1.5)	CNAG_00238	Cryptococcus neoformans var. grubii serotype A (strain H99 / ATCC 208821 / CBS 10515 / FGSC 9487) (Filobasidiella neoformans var. grubii)	1094	Class-I aminoacyl-tRNA synthetase family	23884064;	NA	CNAG_00238	NA	isoleucyl-tRNA aminoacylation [GO:0006428]	NA	aminoacyl-tRNA editing activity [GO:0002161]; ATP binding [GO:0005524]; isoleucine-tRNA ligase activity [GO:0004822]; tRNA binding [GO:0000049]; isoleucyl-tRNA aminoacylation [GO:0006428]	aminoacyl-tRNA editing activity [GO:0002161]; ATP binding [GO:0005524]; isoleucine-tRNA ligase activity [GO:0004822]; tRNA binding [GO:0000049]	GO:0000049; GO:0002161; GO:0004822; GO:0005524; GO:0006428	AFR92372;
CNAG_00239	NC_026745.1:627738-630595	YPD_slu7kd	YPD_WT	OK	6.11593	8.43087	0.46311	1.78252	0.0024	0.010397	yes	NC_026745.1	627739	630595	23884065	protein_coding	-	J9VEC2	AP1_CRYNH	AP-1-like transcription factor yap1 (BZIP domain-containing transcription factor yap1)	yap1 CNAG_00239	Cryptococcus neoformans var. grubii serotype A (strain H99 / ATCC 208821 / CBS 10515 / FGSC 9487) (Filobasidiella neoformans var. grubii)	700	BZIP family, YAP subfamily	23884065;	yap1	CNAG_00239	FUNCTION: Transcription activator involved in oxidative stress response and redox homeostasis (PubMed:25445311). Regulates the transcription of genes encoding antioxidant enzymes and components of the cellular thiol-reducing pathways (By similarity). Involved in antifungal resistance to fluconazole (PubMed:25445311). {ECO:0000250|UniProtKB:Q4WMH0, ECO:0000269|PubMed:25445311}.	NA	cytoplasm [GO:0005737]; nucleus [GO:0005634]	cytoplasm [GO:0005737]; nucleus [GO:0005634]; DNA binding [GO:0003677]; DNA-binding transcription factor activity [GO:0003700]	DNA binding [GO:0003677]; DNA-binding transcription factor activity [GO:0003700]	GO:0003677; GO:0003700; GO:0005634; GO:0005737	AFR92373;
CNAG_00240	NC_026745.1:630757-634241	YPD_slu7kd	YPD_WT	OK	6.64806	5.70228	-0.221396	-0.869761	0.12955	0.271971	no	NC_026745.1	630758	634241	23884066	protein_coding	+	J9VIE4	J9VIE4_CRYNH	ARID domain-containing protein	CNAG_00240	Cryptococcus neoformans var. grubii serotype A (strain H99 / ATCC 208821 / CBS 10515 / FGSC 9487) (Filobasidiella neoformans var. grubii)	1029	NA	23884066;	NA	CNAG_00240	NA	NA	NA	DNA binding [GO:0003677]	DNA binding [GO:0003677]	GO:0003677	AFR92374;
CNAG_00241	NC_026745.1:634696-639551	YPD_slu7kd	YPD_WT	OK	13.9564	18.2666	0.388283	1.65922	0.00385	0.0156282	yes	NC_026745.1	634697	637755	23884067	protein_coding	+	J9VL28	J9VL28_CRYNH	Protein AIR1/2	CNAG_00241	Cryptococcus neoformans var. grubii serotype A (strain H99 / ATCC 208821 / CBS 10515 / FGSC 9487) (Filobasidiella neoformans var. grubii)	653	NA	23884067;	NA	CNAG_00241	NA	NA	NA	nucleic acid binding [GO:0003676]; zinc ion binding [GO:0008270]	nucleic acid binding [GO:0003676]; zinc ion binding [GO:0008270]	GO:0003676; GO:0008270	AFR92375;
CNAG_00242	NC_026745.1:634696-639551	YPD_slu7kd	YPD_WT	OK	0.476459	0.954708	1.00271	0.570157	0.30945	0.506237	no	NC_026745.1	637547	639551	23884068	protein_coding	-	J9VGC7	J9VGC7_CRYNH	Uncharacterized protein	CNAG_00242	Cryptococcus neoformans var. grubii serotype A (strain H99 / ATCC 208821 / CBS 10515 / FGSC 9487) (Filobasidiella neoformans var. grubii)	186	NA	23884068;	NA	CNAG_00242	NA	NA	NA	NA	NA	NA	AFR92376;
CNAG_00243	NC_026745.1:640113-641230	YPD_slu7kd	YPD_WT	OK	16.8371	19.0723	0.179838	0.674683	0.2385	0.423037	no	NC_026745.1	640114	641230	23884069	protein_coding	-	J9VDN8	J9VDN8_CRYNH	Uncharacterized protein	CNAG_00243	Cryptococcus neoformans var. grubii serotype A (strain H99 / ATCC 208821 / CBS 10515 / FGSC 9487) (Filobasidiella neoformans var. grubii)	201	NA	23884069;	NA	CNAG_00243	NA	NA	NA	NA	NA	NA	AFR92377;
CNAG_00246	NC_026745.1:641268-648800	YPD_slu7kd	YPD_WT	OK	12.5176	12.2169	-0.0350868	-0.0995392	0.85935	0.932276	no	NC_026745.1	646494	648800	23884070	protein_coding	-	J9VIH4	J9VIH4_CRYNH	Uncharacterized protein	CNAG_00246	Cryptococcus neoformans var. grubii serotype A (strain H99 / ATCC 208821 / CBS 10515 / FGSC 9487) (Filobasidiella neoformans var. grubii)	692	NA	23884070;	NA	CNAG_00246	NA	NA	NA	NA	NA	NA	AFR92379;
CNAG_00247	NC_026745.1:648981-654640	YPD_slu7kd	YPD_WT	OK	35.561	294.554	3.05016	11.9817	5e-05	0.000335454	yes	NC_026745.1	648982	652715	23884071	protein_coding	+	J9VL43	J9VL43_CRYNH	Lysine ketoglutarate reductase (EC 1.5.1.8) (EC 1.5.1.9) (Saccharopine dehydrogenase)	CNAG_00247	Cryptococcus neoformans var. grubii serotype A (strain H99 / ATCC 208821 / CBS 10515 / FGSC 9487) (Filobasidiella neoformans var. grubii)	944	NA	23884071;	NA	CNAG_00247	NA	L-lysine catabolic process to acetyl-CoA via saccharopine [GO:0033512]	NA	saccharopine dehydrogenase (NAD+, L-glutamate-forming) activity [GO:0047131]; saccharopine dehydrogenase (NADP+, L-lysine-forming) activity [GO:0047130]; L-lysine catabolic process to acetyl-CoA via saccharopine [GO:0033512]	saccharopine dehydrogenase (NAD+, L-glutamate-forming) activity [GO:0047131]; saccharopine dehydrogenase (NADP+, L-lysine-forming) activity [GO:0047130]	GO:0033512; GO:0047130; GO:0047131	AFR92380;
CNAG_00248	NC_026745.1:648981-654640	YPD_slu7kd	YPD_WT	OK	6.00472	10.0629	0.744878	0.773239	0.1505	0.303334	no	NC_026745.1	650254	654640	23884072	protein_coding	-	J9VGE1	J9VGE1_CRYNH	Vacuolar protein-sorting-associated protein 36 (ESCRT-II complex subunit VPS36)	CNAG_00248	Cryptococcus neoformans var. grubii serotype A (strain H99 / ATCC 208821 / CBS 10515 / FGSC 9487) (Filobasidiella neoformans var. grubii)	549	VPS36 family	23884072;	NA	CNAG_00248	FUNCTION: Component of the ESCRT-II complex (endosomal sorting complex required for transport II), which is required for multivesicular body (MVB) formation and sorting of endosomal cargo proteins into MVBs. {ECO:0000256|RuleBase:RU367095}.	endosome transport via multivesicular body sorting pathway [GO:0032509]	ESCRT II complex [GO:0000814]	ESCRT II complex [GO:0000814]; metal ion binding [GO:0046872]; phosphatidylinositol-3-phosphate binding [GO:0032266]; ubiquitin binding [GO:0043130]; endosome transport via multivesicular body sorting pathway [GO:0032509]	metal ion binding [GO:0046872]; phosphatidylinositol-3-phosphate binding [GO:0032266]; ubiquitin binding [GO:0043130]	GO:0000814; GO:0032266; GO:0032509; GO:0043130; GO:0046872	AFR92381;
CNAG_00249	NC_026745.1:655044-662076	YPD_slu7kd	YPD_WT	OK	14.2081	33.0905	1.2197	3.6203	5e-05	0.000335454	yes	NC_026745.1	655045	657550	23884073	protein_coding	+	J9VDP7	J9VDP7_CRYNH	Uncharacterized protein	CNAG_00249	Cryptococcus neoformans var. grubii serotype A (strain H99 / ATCC 208821 / CBS 10515 / FGSC 9487) (Filobasidiella neoformans var. grubii)	438	NA	23884073;	NA	CNAG_00249	NA	NA	NA	NA	NA	NA	AFR92382;
CNAG_00250	NC_026745.1:655044-662076	YPD_slu7kd	YPD_WT	OK	15.8307	19.5748	0.306278	0.733011	0.20595	0.381357	no	NC_026745.1	657624	659851	23884074	protein_coding	+	J9VEG3	J9VEG3_CRYNH	Glyco_hydro_cc domain-containing protein	CNAG_00250	Cryptococcus neoformans var. grubii serotype A (strain H99 / ATCC 208821 / CBS 10515 / FGSC 9487) (Filobasidiella neoformans var. grubii)	440	NA	23884074;	NA	CNAG_00250	NA	NA	NA	NA	NA	NA	AFR92383;
CNAG_00251	NC_026745.1:655044-662076	YPD_slu7kd	YPD_WT	OK	0.910053	8.35438	3.19851	1.79511	0.15325	0.307288	no	NC_026745.1	660022	661433	23884075	protein_coding	+	J9VIJ1	J9VIJ1_CRYNH	Uncharacterized protein	CNAG_00251	Cryptococcus neoformans var. grubii serotype A (strain H99 / ATCC 208821 / CBS 10515 / FGSC 9487) (Filobasidiella neoformans var. grubii)	249	NA	23884075;	NA	CNAG_00251	NA	NA	NA	NA	NA	NA	AFR92384;
CNAG_00252	NC_026745.1:655044-662076	YPD_slu7kd	YPD_WT	OK	10.5481	7.63856	-0.465611	-0.587946	0.28215	0.474795	no	NC_026745.1	660620	662076	23884076	protein_coding	-	J9VL48	J9VL48_CRYNH	Elongin-C	CNAG_00252	Cryptococcus neoformans var. grubii serotype A (strain H99 / ATCC 208821 / CBS 10515 / FGSC 9487) (Filobasidiella neoformans var. grubii)	113	SKP1 family	23884076;	NA	CNAG_00252	NA	ubiquitin-dependent protein catabolic process [GO:0006511]	NA	translation elongation factor activity [GO:0003746]; ubiquitin-dependent protein catabolic process [GO:0006511]	translation elongation factor activity [GO:0003746]	GO:0003746; GO:0006511	AFR92385;AGV15287;
CNAG_00253	NC_026745.1:662214-668060	YPD_slu7kd	YPD_WT	OK	24.551	26.1232	0.0895506	0.303252	0.59495	0.767391	no	NC_026745.1	662215	665358	23884077	protein_coding	+	J9VGE5	J9VGE5_CRYNH	Exocyst complex component SEC15	CNAG_00253	Cryptococcus neoformans var. grubii serotype A (strain H99 / ATCC 208821 / CBS 10515 / FGSC 9487) (Filobasidiella neoformans var. grubii)	786	SEC15 family	23884077;	NA	CNAG_00253	FUNCTION: Component of the exocyst complex involved in the docking of exocytic vesicles with fusion sites on the plasma membrane. {ECO:0000256|PIRNR:PIRNR025007}.	vesicle docking involved in exocytosis [GO:0006904]	exocyst [GO:0000145]	exocyst [GO:0000145]; vesicle docking involved in exocytosis [GO:0006904]	NA	GO:0000145; GO:0006904	AFR92386;
CNAG_00254	NC_026745.1:662214-668060	YPD_slu7kd	YPD_WT	OK	34.5738	27.681	-0.320784	-0.82143	0.15185	0.305259	no	NC_026745.1	665571	667361	23884078	protein_coding	+	J9VDQ3	J9VDQ3_CRYNH	NADH dehydrogenase	CNAG_00254	Cryptococcus neoformans var. grubii serotype A (strain H99 / ATCC 208821 / CBS 10515 / FGSC 9487) (Filobasidiella neoformans var. grubii)	375	NA	23884078;	NA	CNAG_00254	NA	NA	NA	NA	NA	NA	AFR92387;
CNAG_00255	NC_026745.1:662214-668060	YPD_slu7kd	YPD_WT	OK	9.45963	29.0895	1.62064	1.69744	0.0082	0.0296647	yes	NC_026745.1	667321	668060	23884079	protein_coding	-	J9VEG8	J9VEG8_CRYNH	Uncharacterized protein	CNAG_00255	Cryptococcus neoformans var. grubii serotype A (strain H99 / ATCC 208821 / CBS 10515 / FGSC 9487) (Filobasidiella neoformans var. grubii)	111	NA	23884079;	NA	CNAG_00255	NA	NA	integral component of membrane [GO:0016021]	integral component of membrane [GO:0016021]	NA	GO:0016021	AFR92388;
CNAG_00256	NC_026745.1:668164-676004	YPD_slu7kd	YPD_WT	OK	36.4025	15.9759	-1.18815	-2.21592	0.0006	0.00313487	yes	NC_026745.1	668165	669531	23884080	protein_coding	+	J9VIJ6	J9VIJ6_CRYNH	Aspartate-semialdehyde dehydrogenase (EC 1.2.1.11)	CNAG_00256	Cryptococcus neoformans var. grubii serotype A (strain H99 / ATCC 208821 / CBS 10515 / FGSC 9487) (Filobasidiella neoformans var. grubii)	367	Aspartate-semialdehyde dehydrogenase family	23884080;	NA	CNAG_00256	NA	lysine biosynthetic process via diaminopimelate [GO:0009089]; threonine biosynthetic process [GO:0009088]	NA	aspartate-semialdehyde dehydrogenase activity [GO:0004073]; NAD binding [GO:0051287]; NADP binding [GO:0050661]; protein dimerization activity [GO:0046983]; lysine biosynthetic process via diaminopimelate [GO:0009089]; threonine biosynthetic process [GO:0009088]	aspartate-semialdehyde dehydrogenase activity [GO:0004073]; NAD binding [GO:0051287]; NADP binding [GO:0050661]; protein dimerization activity [GO:0046983]	GO:0004073; GO:0009088; GO:0009089; GO:0046983; GO:0050661; GO:0051287	AFR92389;
CNAG_00257	NC_026745.1:668164-676004	YPD_slu7kd	YPD_WT	OK	14.0938	19.1843	0.444869	1.71437	0.00385	0.0156282	yes	NC_026745.1	669487	676004	23884081	protein_coding	-	T2BP40	T2BP40_CRYNH	Kinesin family member 21A, variant	CNAG_00257	Cryptococcus neoformans var. grubii serotype A (strain H99 / ATCC 208821 / CBS 10515 / FGSC 9487) (Filobasidiella neoformans var. grubii)	1675	TRAFAC class myosin-kinesin ATPase superfamily, Kinesin family	23884081;	NA	CNAG_00257	NA	microtubule-based movement [GO:0007018]	NA	ATP binding [GO:0005524]; microtubule binding [GO:0008017]; microtubule motor activity [GO:0003777]; microtubule-based movement [GO:0007018]	ATP binding [GO:0005524]; microtubule binding [GO:0008017]; microtubule motor activity [GO:0003777]	GO:0003777; GO:0005524; GO:0007018; GO:0008017	AGV15288;
CNAG_00258	NC_026745.1:676232-680450	YPD_slu7kd	YPD_WT	OK	9.26757	8.12578	-0.189685	-0.78831	0.16855	0.329318	no	NC_026745.1	676233	680450	23884082	protein_coding	-	J9VGE9	J9VGE9_CRYNH	Uncharacterized protein	CNAG_00258	Cryptococcus neoformans var. grubii serotype A (strain H99 / ATCC 208821 / CBS 10515 / FGSC 9487) (Filobasidiella neoformans var. grubii)	1129	TUBGCP family	23884082;	NA	CNAG_00258	NA	microtubule nucleation [GO:0007020]	cytoplasm [GO:0005737]; microtubule [GO:0005874]; microtubule organizing center [GO:0005815]; spindle pole [GO:0000922]	cytoplasm [GO:0005737]; microtubule [GO:0005874]; microtubule organizing center [GO:0005815]; spindle pole [GO:0000922]; gamma-tubulin binding [GO:0043015]; microtubule nucleation [GO:0007020]	gamma-tubulin binding [GO:0043015]	GO:0000922; GO:0005737; GO:0005815; GO:0005874; GO:0007020; GO:0043015	AFR92391;
CNAG_00259	NC_026745.1:680599-684043	YPD_slu7kd	YPD_WT	OK	52.2597	36	-0.5377	-1.1022	0.05375	0.138077	no	NC_026745.1	680600	681946	23884083	protein_coding	+	J9VDQ6	J9VDQ6_CRYNH	Bud site selection protein	CNAG_00259	Cryptococcus neoformans var. grubii serotype A (strain H99 / ATCC 208821 / CBS 10515 / FGSC 9487) (Filobasidiella neoformans var. grubii)	287	NA	23884083;	NA	CNAG_00259	NA	rRNA (guanine-N7)-methylation [GO:0070476]	cytoplasm [GO:0005737]; nucleus [GO:0005634]	cytoplasm [GO:0005737]; nucleus [GO:0005634]; rRNA (guanine) methyltransferase activity [GO:0016435]; rRNA (guanine-N7)-methylation [GO:0070476]	rRNA (guanine) methyltransferase activity [GO:0016435]	GO:0005634; GO:0005737; GO:0016435; GO:0070476	AFR92392;
CNAG_00260	NC_026745.1:680599-684043	YPD_slu7kd	YPD_WT	OK	103.36	49.0325	-1.07586	-3.94807	5e-05	0.000335454	yes	NC_026745.1	681868	684043	23884084	protein_coding	-	J9VEH0	J9VEH0_CRYNH	Transformer-2 protein	CNAG_00260	Cryptococcus neoformans var. grubii serotype A (strain H99 / ATCC 208821 / CBS 10515 / FGSC 9487) (Filobasidiella neoformans var. grubii)	285	NA	23884084;	NA	CNAG_00260	NA	NA	NA	RNA binding [GO:0003723]	RNA binding [GO:0003723]	GO:0003723	AFR92393;
CNAG_00261	NC_026745.1:686604-689048	YPD_slu7kd	YPD_WT	OK	139.974	197.79	0.498808	2.19916	0.0002	0.00118436	yes	NC_026745.1	686605	688802	23884085	protein_coding	+	J9VIJ9	J9VIJ9_CRYNH	Uncharacterized protein	CNAG_00261	Cryptococcus neoformans var. grubii serotype A (strain H99 / ATCC 208821 / CBS 10515 / FGSC 9487) (Filobasidiella neoformans var. grubii)	201	NA	23884085;	NA	CNAG_00261	NA	NA	NA	NA	NA	NA	AFR92394;
CNAG_00262	NC_026745.1:686604-689048	YPD_slu7kd	YPD_WT	OK	2.24634	1.19712	-0.908004	-0.261406	0.7033	0.841722	no	NC_026745.1	687819	689048	23884086	protein_coding	-	T2BP16	T2BP16_CRYNH	Uncharacterized protein	CNAG_00262	Cryptococcus neoformans var. grubii serotype A (strain H99 / ATCC 208821 / CBS 10515 / FGSC 9487) (Filobasidiella neoformans var. grubii)	166	NA	23884086;	NA	CNAG_00262	NA	NA	NA	NA	NA	NA	AGV15289;
CNAG_00263	NC_026745.1:689205-691031	YPD_slu7kd	YPD_WT	OK	17.2914	36.0625	1.06044	4.39381	5e-05	0.000335454	yes	NC_026745.1	689206	691031	23884087	protein_coding	-	J9VGF4	J9VGF4_CRYNH	Serine/threonine/tyrosine-interacting protein	CNAG_00263	Cryptococcus neoformans var. grubii serotype A (strain H99 / ATCC 208821 / CBS 10515 / FGSC 9487) (Filobasidiella neoformans var. grubii)	240	NA	23884087;	NA	CNAG_00263	NA	NA	NA	protein tyrosine/serine/threonine phosphatase activity [GO:0008138]	protein tyrosine/serine/threonine phosphatase activity [GO:0008138]	GO:0008138	AFR92396;
CNAG_00264	NC_026745.1:691449-693625	YPD_slu7kd	YPD_WT	OK	60.3844	174.625	1.53202	6.94341	5e-05	0.000335454	yes	NC_026745.1	691450	693625	23884088	protein_coding	-	J9VDQ8	J9VDQ8_CRYNH	Nuclease I (Nuclease I, variant)	CNAG_00264	Cryptococcus neoformans var. grubii serotype A (strain H99 / ATCC 208821 / CBS 10515 / FGSC 9487) (Filobasidiella neoformans var. grubii)	392	Nuclease type I family	23884088;	NA	CNAG_00264	NA	DNA catabolic process [GO:0006308]	NA	endonuclease activity [GO:0004519]; metal ion binding [GO:0046872]; nucleic acid binding [GO:0003676]; DNA catabolic process [GO:0006308]	endonuclease activity [GO:0004519]; metal ion binding [GO:0046872]; nucleic acid binding [GO:0003676]	GO:0003676; GO:0004519; GO:0006308; GO:0046872	AFR92397;AGV15290;
CNAG_00265	NC_026745.1:693885-696288	YPD_slu7kd	YPD_WT	OK	101.681	69.4118	-0.550805	-2.00081	0.00075	0.00380647	yes	NC_026745.1	693886	695249	23884089	protein_coding	+	J9VEH5	J9VEH5_CRYNH	Isopentenyl-diphosphate Delta-isomerase (EC 5.3.3.2)	CNAG_00265	Cryptococcus neoformans var. grubii serotype A (strain H99 / ATCC 208821 / CBS 10515 / FGSC 9487) (Filobasidiella neoformans var. grubii)	265	IPP isomerase type 1 family	23884089;	NA	CNAG_00265	FUNCTION: Catalyzes the 1,3-allylic rearrangement of the homoallylic substrate isopentenyl (IPP) to its highly electrophilic allylic isomer, dimethylallyl diphosphate (DMAPP). {ECO:0000256|ARBA:ARBA00003951}.	dimethylallyl diphosphate biosynthetic process [GO:0050992]; isoprenoid biosynthetic process [GO:0008299]	NA	hydrolase activity [GO:0016787]; isopentenyl-diphosphate delta-isomerase activity [GO:0004452]; dimethylallyl diphosphate biosynthetic process [GO:0050992]; isoprenoid biosynthetic process [GO:0008299]	hydrolase activity [GO:0016787]; isopentenyl-diphosphate delta-isomerase activity [GO:0004452]	GO:0004452; GO:0008299; GO:0016787; GO:0050992	AFR92398;
CNAG_00266	NC_026745.1:693885-696288	YPD_slu7kd	YPD_WT	OK	26.7688	26.7497	-0.00102723	-0.00252703	0.9959	0.997401	no	NC_026745.1	694435	696288	23884090	protein_coding	-	J9VIK3	J9VIK3_CRYNH	PRK domain-containing protein	CNAG_00266	Cryptococcus neoformans var. grubii serotype A (strain H99 / ATCC 208821 / CBS 10515 / FGSC 9487) (Filobasidiella neoformans var. grubii)	265	NA	23884090;	NA	CNAG_00266	NA	NA	NA	ATP binding [GO:0005524]; kinase activity [GO:0016301]	ATP binding [GO:0005524]; kinase activity [GO:0016301]	GO:0005524; GO:0016301	AFR92399;
CNAG_00267	NC_026745.1:696342-701063	YPD_slu7kd	YPD_WT	OK	4.53169	8.03684	0.82658	0.977784	0.0994	0.222221	no	NC_026745.1	696343	698517	23884091	protein_coding	+	J9VL61	J9VL61_CRYNH	PINc domain-containing protein	CNAG_00267	Cryptococcus neoformans var. grubii serotype A (strain H99 / ATCC 208821 / CBS 10515 / FGSC 9487) (Filobasidiella neoformans var. grubii)	505	NA	23884091;	NA	CNAG_00267	NA	NA	NA	NA	NA	NA	AFR92400;
CNAG_00268	NC_026745.1:696342-701063	YPD_slu7kd	YPD_WT	OK	65.9768	23.9341	-1.46289	-6.14769	5e-05	0.000335454	yes	NC_026745.1	698357	701063	23884092	protein_coding	-	Q6SSJ3	ILVB_CRYNH	Acetolactate synthase, mitochondrial (EC 2.2.1.6) (AHAS) (ALS) (Acetohydroxy-acid synthase)	ILV2 CNAG_00268	Cryptococcus neoformans var. grubii serotype A (strain H99 / ATCC 208821 / CBS 10515 / FGSC 9487) (Filobasidiella neoformans var. grubii)	718	TPP enzyme family	23884092;	ILV2	CNAG_00268	NA	isoleucine biosynthetic process [GO:0009097]; valine biosynthetic process [GO:0009099]	mitochondrion [GO:0005739]	mitochondrion [GO:0005739]; acetolactate synthase activity [GO:0003984]; flavin adenine dinucleotide binding [GO:0050660]; magnesium ion binding [GO:0000287]; thiamine pyrophosphate binding [GO:0030976]; isoleucine biosynthetic process [GO:0009097]; valine biosynthetic process [GO:0009099]	acetolactate synthase activity [GO:0003984]; flavin adenine dinucleotide binding [GO:0050660]; magnesium ion binding [GO:0000287]; thiamine pyrophosphate binding [GO:0030976]	GO:0000287; GO:0003984; GO:0005739; GO:0009097; GO:0009099; GO:0030976; GO:0050660	AFR92401;
CNAG_00269	NC_026745.1:701714-703882	YPD_slu7kd	YPD_WT	OK	29.6431	218.917	2.88462	12.3886	5e-05	0.000335454	yes	NC_026745.1	701715	703882	23884093	protein_coding	+	J9VDR2	J9VDR2_CRYNH	Sorbitol dehydrogenase	CNAG_00269	Cryptococcus neoformans var. grubii serotype A (strain H99 / ATCC 208821 / CBS 10515 / FGSC 9487) (Filobasidiella neoformans var. grubii)	416	Zinc-containing alcohol dehydrogenase family	23884093;	NA	CNAG_00269	NA	NA	NA	oxidoreductase activity [GO:0016491]; zinc ion binding [GO:0008270]	oxidoreductase activity [GO:0016491]; zinc ion binding [GO:0008270]	GO:0008270; GO:0016491	AFR92402;
CNAG_00270	NC_026745.1:704147-706373	YPD_slu7kd	YPD_WT	OK	526.63	396.11	-0.410887	-1.69779	0.0034	0.0140493	yes	NC_026745.1	704148	705057	23884094	protein_coding	+	J9VEH7	J9VEH7_CRYNH	Mitochondrial pyruvate carrier	CNAG_00270	Cryptococcus neoformans var. grubii serotype A (strain H99 / ATCC 208821 / CBS 10515 / FGSC 9487) (Filobasidiella neoformans var. grubii)	130	Mitochondrial pyruvate carrier (MPC) (TC 2.A.105) family	23884094;	NA	CNAG_00270	FUNCTION: Mediates the uptake of pyruvate into mitochondria. {ECO:0000256|ARBA:ARBA00002429, ECO:0000256|RuleBase:RU363100}.	mitochondrial pyruvate transmembrane transport [GO:0006850]	integral component of membrane [GO:0016021]; mitochondrial inner membrane [GO:0005743]	integral component of membrane [GO:0016021]; mitochondrial inner membrane [GO:0005743]; mitochondrial pyruvate transmembrane transport [GO:0006850]	NA	GO:0005743; GO:0006850; GO:0016021	AFR92403;
CNAG_00271	NC_026745.1:704147-706373	YPD_slu7kd	YPD_WT	OK	24.3541	16.1055	-0.596614	-1.10548	0.0574	0.14527	no	NC_026745.1	704795	706373	23884095	protein_coding	-	J9VIK6	J9VIK6_CRYNH	INO80 complex subunit C	CNAG_00271	Cryptococcus neoformans var. grubii serotype A (strain H99 / ATCC 208821 / CBS 10515 / FGSC 9487) (Filobasidiella neoformans var. grubii)	252	NA	23884095;	NA	CNAG_00271	NA	chromatin remodeling [GO:0006338]	Ino80 complex [GO:0031011]	Ino80 complex [GO:0031011]; chromatin remodeling [GO:0006338]	NA	GO:0006338; GO:0031011	AFR92404;
CNAG_00272	NC_026745.1:706385-713626	YPD_slu7kd	YPD_WT	OK	10.7332	26.1256	1.28339	5.51586	5e-05	0.000335454	yes	NC_026745.1	706386	712926	23884096	protein_coding	+	J9VL64	J9VL64_CRYNH	Uncharacterized protein	CNAG_00272	Cryptococcus neoformans var. grubii serotype A (strain H99 / ATCC 208821 / CBS 10515 / FGSC 9487) (Filobasidiella neoformans var. grubii)	1730	NA	23884096;	NA	CNAG_00272	NA	NA	NA	NA	NA	NA	AFR92405;
CNAG_00273	NC_026745.1:706385-713626	YPD_slu7kd	YPD_WT	OK	10.3674	6.46461	-0.681419	-0.728673	0.1849	0.352748	no	NC_026745.1	712370	713626	23884097	protein_coding	-	J9VGG1	J9VGG1_CRYNH	Uncharacterized protein	CNAG_00273	Cryptococcus neoformans var. grubii serotype A (strain H99 / ATCC 208821 / CBS 10515 / FGSC 9487) (Filobasidiella neoformans var. grubii)	168	NA	23884097;	NA	CNAG_00273	NA	NA	NA	NA	NA	NA	AFR92406;
CNAG_00274	NC_026745.1:713764-719412	YPD_slu7kd	YPD_WT	OK	4.79775	7.30157	0.605849	0.955375	0.09725	0.218636	no	NC_026745.1	713765	716986	23884098	protein_coding	+	J9VDR4	J9VDR4_CRYNH	Palmitoyltransferase (EC 2.3.1.225)	CNAG_00274	Cryptococcus neoformans var. grubii serotype A (strain H99 / ATCC 208821 / CBS 10515 / FGSC 9487) (Filobasidiella neoformans var. grubii)	614	DHHC palmitoyltransferase family	23884098;	NA	CNAG_00274	NA	NA	integral component of membrane [GO:0016021]	integral component of membrane [GO:0016021]; protein-cysteine S-palmitoyltransferase activity [GO:0019706]	protein-cysteine S-palmitoyltransferase activity [GO:0019706]	GO:0016021; GO:0019706	AFR92407;
CNAG_00275	NC_026745.1:713764-719412	YPD_slu7kd	YPD_WT	OK	28.1541	32.7363	0.217547	0.768561	0.18135	0.347846	no	NC_026745.1	715554	718057	23884099	protein_coding	-	J9VEI1	J9VEI1_CRYNH	NAD_binding_2 domain-containing protein	CNAG_00275	Cryptococcus neoformans var. grubii serotype A (strain H99 / ATCC 208821 / CBS 10515 / FGSC 9487) (Filobasidiella neoformans var. grubii)	317	NA	23884099;	NA	CNAG_00275	NA	NA	NA	NADP binding [GO:0050661]; oxidoreductase activity [GO:0016491]	NADP binding [GO:0050661]; oxidoreductase activity [GO:0016491]	GO:0016491; GO:0050661	AFR92408;
CNAG_00276	NC_026745.1:713764-719412	YPD_slu7kd	YPD_WT	OK	8.0182	21.3014	1.4096	2.4009	0.00035	0.00194474	yes	NC_026745.1	717571	719412	23884100	protein_coding	+	J9VIL1	J9VIL1_CRYNH	UBC core domain-containing protein	CNAG_00276	Cryptococcus neoformans var. grubii serotype A (strain H99 / ATCC 208821 / CBS 10515 / FGSC 9487) (Filobasidiella neoformans var. grubii)	244	NA	23884100;	NA	CNAG_00276	NA	NA	NA	NA	NA	NA	AFR92409;
CNAG_00277	NC_026745.1:719460-721966	YPD_slu7kd	YPD_WT	OK	7.12032	31.3351	2.13776	3.63499	5e-05	0.000335454	yes	NC_026745.1	719461	720694	23884101	protein_coding	+	J9VL69	J9VL69_CRYNH	Uncharacterized protein	CNAG_00277	Cryptococcus neoformans var. grubii serotype A (strain H99 / ATCC 208821 / CBS 10515 / FGSC 9487) (Filobasidiella neoformans var. grubii)	202	NA	23884101;	NA	CNAG_00277	NA	NA	NA	NA	NA	NA	AFR92410;
CNAG_00278	NC_026745.1:719460-721966	YPD_slu7kd	YPD_WT	OK	35.3234	40.4525	0.195604	0.691928	0.2276	0.409538	no	NC_026745.1	720421	721966	23884102	protein_coding	-	J9VGG4	J9VGG4_CRYNH	Methionine aminopeptidase (EC 3.4.11.18)	CNAG_00278	Cryptococcus neoformans var. grubii serotype A (strain H99 / ATCC 208821 / CBS 10515 / FGSC 9487) (Filobasidiella neoformans var. grubii)	324	Peptidase M24A family, Methionine aminopeptidase type 1 subfamily	23884102;	NA	CNAG_00278	FUNCTION: Cotranslationally removes the N-terminal methionine from nascent proteins. The N-terminal methionine is often cleaved when the second residue in the primary sequence is small and uncharged (Met-Ala-, Cys, Gly, Pro, Ser, Thr, or Val). {ECO:0000256|RuleBase:RU003653}.	protein initiator methionine removal [GO:0070084]	cytoplasm [GO:0005737]	cytoplasm [GO:0005737]; metal ion binding [GO:0046872]; metalloaminopeptidase activity [GO:0070006]; protein initiator methionine removal [GO:0070084]	metal ion binding [GO:0046872]; metalloaminopeptidase activity [GO:0070006]	GO:0005737; GO:0046872; GO:0070006; GO:0070084	AFR92411;
CNAG_00279	NC_026745.1:722110-723418	YPD_slu7kd	YPD_WT	OK	276.191	226.212	-0.287988	-1.29628	0.02235	0.0682358	no	NC_026745.1	722111	723418	23884103	protein_coding	+	J9VDR8	J9VDR8_CRYNH	Signal sequence receptor subunit alpha (Translocon-associated protein subunit alpha)	CNAG_00279	Cryptococcus neoformans var. grubii serotype A (strain H99 / ATCC 208821 / CBS 10515 / FGSC 9487) (Filobasidiella neoformans var. grubii)	250	TRAP-alpha family	23884103;	NA	CNAG_00279	NA	NA	endoplasmic reticulum membrane [GO:0005789]; integral component of membrane [GO:0016021]	endoplasmic reticulum membrane [GO:0005789]; integral component of membrane [GO:0016021]	NA	GO:0005789; GO:0016021	AFR92412;
CNAG_00280	NC_026745.1:723884-725203	YPD_slu7kd	YPD_WT	OK	253.442	186.474	-0.442677	-2.00391	0.0004	0.00218854	yes	NC_026745.1	723885	725203	23884104	protein_coding	+	J9VEI4	J9VEI4_CRYNH	Complement component 1 Q subcomponent-binding protein, mitochondrial	CNAG_00280	Cryptococcus neoformans var. grubii serotype A (strain H99 / ATCC 208821 / CBS 10515 / FGSC 9487) (Filobasidiella neoformans var. grubii)	267	NA	23884104;	NA	CNAG_00280	NA	NA	mitochondrial matrix [GO:0005759]	mitochondrial matrix [GO:0005759]	NA	GO:0005759	AFR92413;
CNAG_00283	NC_026745.1:728436-732668	YPD_slu7kd	YPD_WT	OK	16.9851	25.6672	0.595654	0.850181	0.1366	0.282572	no	NC_026745.1	730768	732668	23884105	protein_coding	-	J9VDS1	J9VDS1_CRYNH	Uncharacterized protein	CNAG_00283	Cryptococcus neoformans var. grubii serotype A (strain H99 / ATCC 208821 / CBS 10515 / FGSC 9487) (Filobasidiella neoformans var. grubii)	474	NA	23884105;	NA	CNAG_00283	NA	NA	NA	NA	NA	NA	AFR92417;
CNAG_00284	NC_026745.1:732807-740601	YPD_slu7kd	YPD_WT	OK	3.24606	10.3689	1.6755	2.43906	0.00015	0.000913258	yes	NC_026745.1	732808	735398	23884106	protein_coding	+	T2BQE6	T2BQE6_CRYNH	Efflux protein EncT, variant	CNAG_00284	Cryptococcus neoformans var. grubii serotype A (strain H99 / ATCC 208821 / CBS 10515 / FGSC 9487) (Filobasidiella neoformans var. grubii)	491	NA	23884106;	NA	CNAG_00284	NA	NA	integral component of membrane [GO:0016021]	integral component of membrane [GO:0016021]; transmembrane transporter activity [GO:0022857]	transmembrane transporter activity [GO:0022857]	GO:0016021; GO:0022857	AGV15291;
CNAG_00285	NC_026745.1:732807-740601	YPD_slu7kd	YPD_WT	OK	12.4721	23.6884	0.925478	3.87525	5e-05	0.000335454	yes	NC_026745.1	735217	740601	23884107	protein_coding	-	J9VIM1	J9VIM1_CRYNH	Zn(2)-C6 fungal-type domain-containing protein	CNAG_00285	Cryptococcus neoformans var. grubii serotype A (strain H99 / ATCC 208821 / CBS 10515 / FGSC 9487) (Filobasidiella neoformans var. grubii)	1222	NA	23884107;	NA	CNAG_00285	NA	transcription, DNA-templated [GO:0006351]	NA	DNA binding [GO:0003677]; DNA-binding transcription factor activity, RNA polymerase II-specific [GO:0000981]; zinc ion binding [GO:0008270]; transcription, DNA-templated [GO:0006351]	DNA binding [GO:0003677]; DNA-binding transcription factor activity, RNA polymerase II-specific [GO:0000981]; zinc ion binding [GO:0008270]	GO:0000981; GO:0003677; GO:0006351; GO:0008270	AFR92419;
CNAG_00286	NC_026745.1:741447-743803	YPD_slu7kd	YPD_WT	OK	65.5471	36.0606	-0.86211	-3.88961	5e-05	0.000335454	yes	NC_026745.1	741448	743803	23884108	protein_coding	-	J9VL78	J9VL78_CRYNH	Uncharacterized protein	CNAG_00286	Cryptococcus neoformans var. grubii serotype A (strain H99 / ATCC 208821 / CBS 10515 / FGSC 9487) (Filobasidiella neoformans var. grubii)	539	NA	23884108;	NA	CNAG_00286	NA	negative regulation of mRNA polyadenylation [GO:1900364]; regulation of mRNA stability [GO:0043488]	nucleus [GO:0005634]	nucleus [GO:0005634]; metal ion binding [GO:0046872]; poly(A) binding [GO:0008143]; negative regulation of mRNA polyadenylation [GO:1900364]; regulation of mRNA stability [GO:0043488]	metal ion binding [GO:0046872]; poly(A) binding [GO:0008143]	GO:0005634; GO:0008143; GO:0043488; GO:0046872; GO:1900364	AFR92420;
CNAG_00287	NC_026745.1:744036-745774	YPD_slu7kd	YPD_WT	OK	249.018	168.383	-0.564501	-2.50954	5e-05	0.000335454	yes	NC_026745.1	744037	745774	23884109	protein_coding	+	J9VGH4	J9VGH4_CRYNH	Cytoplasmic protein	CNAG_00287	Cryptococcus neoformans var. grubii serotype A (strain H99 / ATCC 208821 / CBS 10515 / FGSC 9487) (Filobasidiella neoformans var. grubii)	338	SGT family	23884109;	NA	CNAG_00287	NA	NA	nucleus [GO:0005634]	nucleus [GO:0005634]	NA	GO:0005634	AFR92421;
CNAG_00288	NC_026745.1:745808-748135	YPD_slu7kd	YPD_WT	OK	75.6422	75.4353	-0.0039518	-0.0141337	0.97935	0.990232	no	NC_026745.1	745809	746977	23884110	protein_coding	+	J9VDS3	J9VDS3_CRYNH	Oligoribonuclease	CNAG_00288	Cryptococcus neoformans var. grubii serotype A (strain H99 / ATCC 208821 / CBS 10515 / FGSC 9487) (Filobasidiella neoformans var. grubii)	214	Oligoribonuclease family	23884110;	NA	CNAG_00288	NA	NA	NA	3'-5'-exoribonuclease activity [GO:0000175]; nucleic acid binding [GO:0003676]	3'-5'-exoribonuclease activity [GO:0000175]; nucleic acid binding [GO:0003676]	GO:0000175; GO:0003676	AFR92422;
CNAG_00289	NC_026745.1:745808-748135	YPD_slu7kd	YPD_WT	OK	27.8381	41.6203	0.580226	1.43814	0.01315	0.0440434	yes	NC_026745.1	746860	748135	23884111	protein_coding	-	J9VEJ0	J9VEJ0_CRYNH	Uncharacterized protein	CNAG_00289	Cryptococcus neoformans var. grubii serotype A (strain H99 / ATCC 208821 / CBS 10515 / FGSC 9487) (Filobasidiella neoformans var. grubii)	222	NA	23884111;	NA	CNAG_00289	NA	NA	NA	NA	NA	NA	AFR92423;
CNAG_00290	NC_026745.1:748324-750424	YPD_slu7kd	YPD_WT	OK	24.4651	36.8954	0.592718	2.5244	5e-05	0.000335454	yes	NC_026745.1	748325	750335	23884112	protein_coding	+	J9VIM6	J9VIM6_CRYNH	Peptide hydrolase (EC 3.4.-.-)	CNAG_00290	Cryptococcus neoformans var. grubii serotype A (strain H99 / ATCC 208821 / CBS 10515 / FGSC 9487) (Filobasidiella neoformans var. grubii)	516	Peptidase M28 family	23884112;	NA	CNAG_00290	NA	NA	NA	aminopeptidase activity [GO:0004177]; metal ion binding [GO:0046872]	aminopeptidase activity [GO:0004177]; metal ion binding [GO:0046872]	GO:0004177; GO:0046872	AFR92424;
CNAG_00291	NC_026745.1:750592-752610	YPD_slu7kd	YPD_WT	OK	28.0992	21.2913	-0.400266	-1.68908	0.00315	0.0131592	yes	NC_026745.1	750593	752610	23884113	protein_coding	+	J9VL83	J9VL83_CRYNH	Rab-GAP TBC domain-containing protein	CNAG_00291	Cryptococcus neoformans var. grubii serotype A (strain H99 / ATCC 208821 / CBS 10515 / FGSC 9487) (Filobasidiella neoformans var. grubii)	393	NA	23884113;	NA	CNAG_00291	NA	NA	NA	NA	NA	NA	AFR92425;
CNAG_00292	NC_026745.1:752840-755008	YPD_slu7kd	YPD_WT	OK	125.578	75.267	-0.738498	-3.32036	5e-05	0.000335454	yes	NC_026745.1	752841	755008	23884114	protein_coding	+	J9VGH9	J9VGH9_CRYNH	Zinc finger protein	CNAG_00292	Cryptococcus neoformans var. grubii serotype A (strain H99 / ATCC 208821 / CBS 10515 / FGSC 9487) (Filobasidiella neoformans var. grubii)	524	ZPR1 family	23884114;	NA	CNAG_00292	NA	NA	NA	zinc ion binding [GO:0008270]	zinc ion binding [GO:0008270]	GO:0008270	AFR92426;
CNAG_00293	NC_026745.1:755226-757150	YPD_slu7kd	YPD_WT	OK	34.4909	28.1763	-0.291731	-1.21406	0.0348	0.0975893	no	NC_026745.1	755227	757150	23884115	protein_coding	-	J9VDS7	J9VDS7_CRYNH	Ras-like protein	CNAG_00293	Cryptococcus neoformans var. grubii serotype A (strain H99 / ATCC 208821 / CBS 10515 / FGSC 9487) (Filobasidiella neoformans var. grubii)	216	NA	23884115;	NA	CNAG_00293	NA	signal transduction [GO:0007165]	plasma membrane [GO:0005886]	plasma membrane [GO:0005886]; GTP binding [GO:0005525]; GTPase activity [GO:0003924]; signal transduction [GO:0007165]	GTPase activity [GO:0003924]; GTP binding [GO:0005525]	GO:0003924; GO:0005525; GO:0005886; GO:0007165	AFR92427;
CNAG_00294	NC_026745.1:757217-764307	YPD_slu7kd	YPD_WT	OK	23.5549	24.8765	0.078755	0.0589708	0.9092	0.957282	no	NC_026745.1	757218	760921	23884116	protein_coding	+	J9VEJ4	J9VEJ4_CRYNH	Splicing factor 45	CNAG_00294	Cryptococcus neoformans var. grubii serotype A (strain H99 / ATCC 208821 / CBS 10515 / FGSC 9487) (Filobasidiella neoformans var. grubii)	627	NA	23884116;	NA	CNAG_00294	NA	regulation of RNA splicing [GO:0043484]	NA	nucleic acid binding [GO:0003676]; regulation of RNA splicing [GO:0043484]	nucleic acid binding [GO:0003676]	GO:0003676; GO:0043484	AFR92428;
CNAG_00295	NC_026745.1:757217-764307	YPD_slu7kd	YPD_WT	NOTEST	0	0	0	0	1	1	no	NC_026745.1	759607	760638	23884117	protein_coding	-	J9VIN1	J9VIN1_CRYNH	Uncharacterized protein	CNAG_00295	Cryptococcus neoformans var. grubii serotype A (strain H99 / ATCC 208821 / CBS 10515 / FGSC 9487) (Filobasidiella neoformans var. grubii)	343	NA	23884117;	NA	CNAG_00295	NA	NA	NA	NA	NA	NA	AFR92429;
CNAG_00299	NC_026745.1:767354-775659	YPD_slu7kd	YPD_WT	OK	26.8776	12.7866	-1.07177	-3.27799	5e-05	0.000335454	yes	NC_026745.1	767355	772062	23884118	protein_coding	+	J9VEJ6	J9VEJ6_CRYNH	DNA repair protein RAD5	CNAG_00299	Cryptococcus neoformans var. grubii serotype A (strain H99 / ATCC 208821 / CBS 10515 / FGSC 9487) (Filobasidiella neoformans var. grubii)	1202	SNF2/RAD54 helicase family	23884118;	NA	CNAG_00299	NA	NA	nucleus [GO:0005634]	nucleus [GO:0005634]; ATP binding [GO:0005524]; hydrolase activity, acting on acid anhydrides, in phosphorus-containing anhydrides [GO:0016818]; nucleic acid binding [GO:0003676]; zinc ion binding [GO:0008270]	ATP binding [GO:0005524]; hydrolase activity, acting on acid anhydrides, in phosphorus-containing anhydrides [GO:0016818]; nucleic acid binding [GO:0003676]; zinc ion binding [GO:0008270]	GO:0003676; GO:0005524; GO:0005634; GO:0008270; GO:0016818	AFR92433;
CNAG_00300	NC_026745.1:767354-775659	YPD_slu7kd	YPD_WT	OK	19.706	17.7035	-0.154604	-0.483004	0.40475	0.604314	no	NC_026745.1	770913	775659	23884119	protein_coding	-	J9VIN6	J9VIN6_CRYNH	Spindle pole body component	CNAG_00300	Cryptococcus neoformans var. grubii serotype A (strain H99 / ATCC 208821 / CBS 10515 / FGSC 9487) (Filobasidiella neoformans var. grubii)	911	TUBGCP family	23884119;	NA	CNAG_00300	NA	microtubule nucleation [GO:0007020]	cytoplasm [GO:0005737]; microtubule [GO:0005874]; microtubule organizing center [GO:0005815]; spindle pole [GO:0000922]	cytoplasm [GO:0005737]; microtubule [GO:0005874]; microtubule organizing center [GO:0005815]; spindle pole [GO:0000922]; gamma-tubulin binding [GO:0043015]; microtubule nucleation [GO:0007020]	gamma-tubulin binding [GO:0043015]	GO:0000922; GO:0005737; GO:0005815; GO:0005874; GO:0007020; GO:0043015	AFR92434;
CNAG_00301	NC_026745.1:775690-777242	YPD_slu7kd	YPD_WT	OK	178.707	150.566	-0.247204	-1.11853	0.0503	0.131127	no	NC_026745.1	775691	777242	23884120	protein_coding	+	J9VL92	J9VL92_CRYNH	Uncharacterized protein	CNAG_00301	Cryptococcus neoformans var. grubii serotype A (strain H99 / ATCC 208821 / CBS 10515 / FGSC 9487) (Filobasidiella neoformans var. grubii)	272	NA	23884120;	NA	CNAG_00301	NA	NA	integral component of membrane [GO:0016021]	integral component of membrane [GO:0016021]	NA	GO:0016021	AFR92435;
CNAG_00302	NC_026745.1:777254-781740	YPD_slu7kd	YPD_WT	OK	6.92209	15.0543	1.1209	3.43864	5e-05	0.000335454	yes	NC_026745.1	777255	779362	23884121	protein_coding	+	J9VGI7	J9VGI7_CRYNH	Uncharacterized protein	CNAG_00302	Cryptococcus neoformans var. grubii serotype A (strain H99 / ATCC 208821 / CBS 10515 / FGSC 9487) (Filobasidiella neoformans var. grubii)	230	NA	23884121;	NA	CNAG_00302	NA	NA	integral component of membrane [GO:0016021]	integral component of membrane [GO:0016021]	NA	GO:0016021	AFR92436;
CNAG_00303	NC_026745.1:777254-781740	YPD_slu7kd	YPD_WT	OK	4.11411	5.07452	0.302688	0.593512	0.29695	0.492049	no	NC_026745.1	778815	781740	23884122	protein_coding	-	T2BQA6	T2BQA6_CRYNH	High-affinity nicotinic acid transporter, variant	CNAG_00303	Cryptococcus neoformans var. grubii serotype A (strain H99 / ATCC 208821 / CBS 10515 / FGSC 9487) (Filobasidiella neoformans var. grubii)	509	NA	23884122;	NA	CNAG_00303	NA	NA	integral component of membrane [GO:0016021]	integral component of membrane [GO:0016021]; transmembrane transporter activity [GO:0022857]	transmembrane transporter activity [GO:0022857]	GO:0016021; GO:0022857	AGV15292;
CNAG_00304	NC_026745.1:782093-783247	YPD_slu7kd	YPD_WT	OK	21.4956	17.2256	-0.319491	-1.18847	0.03685	0.102226	no	NC_026745.1	782094	783247	23884123	protein_coding	-	J9VEK0	J9VEK0_CRYNH	Uncharacterized protein	CNAG_00304	Cryptococcus neoformans var. grubii serotype A (strain H99 / ATCC 208821 / CBS 10515 / FGSC 9487) (Filobasidiella neoformans var. grubii)	157	NA	23884123;	NA	CNAG_00304	NA	NA	integral component of membrane [GO:0016021]	integral component of membrane [GO:0016021]	NA	GO:0016021	AFR92438;
CNAG_00305	NC_026745.1:783425-787213	YPD_slu7kd	YPD_WT	OK	242.387	91.0266	-1.41295	-6.19547	5e-05	0.000335454	yes	NC_026745.1	783426	785204	23884124	protein_coding	+	T2BP43	T2BP43_CRYNH	Chaperone activator, variant	CNAG_00305	Cryptococcus neoformans var. grubii serotype A (strain H99 / ATCC 208821 / CBS 10515 / FGSC 9487) (Filobasidiella neoformans var. grubii)	331	AHA1 family	23884124;	NA	CNAG_00305	NA	NA	NA	ATPase activator activity [GO:0001671]; chaperone binding [GO:0051087]; Hsp90 protein binding [GO:0051879]	ATPase activator activity [GO:0001671]; chaperone binding [GO:0051087]; Hsp90 protein binding [GO:0051879]	GO:0001671; GO:0051087; GO:0051879	AGV15293;
CNAG_00306	NC_026745.1:787723-789157	YPD_slu7kd	YPD_WT	OK	20.2899	4.89647	-2.05095	-5.90314	5e-05	0.000335454	yes	NC_026745.1	787724	789157	23884125	protein_coding	+	J9VL95	CMT2_CRYNH	Copper metallothionein 2 (Cu-MT 2) (Cu-metallothionein 2) (Copper chelatin 2) (Copper thionein 2)	CMT2 CNAG_00306	Cryptococcus neoformans var. grubii serotype A (strain H99 / ATCC 208821 / CBS 10515 / FGSC 9487) (Filobasidiella neoformans var. grubii)	183	Metallothionein superfamily	23884125;	CMT2	CNAG_00306	FUNCTION: Copper metallothionein that protects the cell against copper toxicity by tightly chelating copper ions (PubMed:21819456, PubMed:23498952). Required for antioxidant-mediated growth rescue in the presence of fluconazole (PubMed:31694529). Acts as a critical factors for lung colonization and virulence (PubMed:23498952). {ECO:0000269|PubMed:21819456, ECO:0000269|PubMed:23498952, ECO:0000269…	NA	cell cortex [GO:0005938]	cell cortex [GO:0005938]; metal ion binding [GO:0046872]	metal ion binding [GO:0046872]	GO:0005938; GO:0046872	AFR92440;
CNAG_00307	NC_026745.1:789552-790186	YPD_slu7kd	YPD_WT	OK	292.473	358.504	0.293682	1.1916	0.0379	0.104561	no	NC_026745.1	789553	790186	23884126	protein_coding	-	J9VGJ0	J9VGJ0_CRYNH	Uncharacterized protein	CNAG_00307	Cryptococcus neoformans var. grubii serotype A (strain H99 / ATCC 208821 / CBS 10515 / FGSC 9487) (Filobasidiella neoformans var. grubii)	52	Tom7 family	23884126;	NA	CNAG_00307	NA	protein import into mitochondrial matrix [GO:0030150]	integral component of membrane [GO:0016021]; mitochondrial outer membrane translocase complex [GO:0005742]	integral component of membrane [GO:0016021]; mitochondrial outer membrane translocase complex [GO:0005742]; protein import into mitochondrial matrix [GO:0030150]	NA	GO:0005742; GO:0016021; GO:0030150	AFR92441;
CNAG_00308	NC_026745.1:790795-792910	YPD_slu7kd	YPD_WT	OK	26.5669	34.5891	0.38069	1.66252	0.00435	0.0173548	yes	NC_026745.1	790796	792910	23884127	protein_coding	-	J9VDT7	J9VDT7_CRYNH	Gly-X carboxypeptidase	CNAG_00308	Cryptococcus neoformans var. grubii serotype A (strain H99 / ATCC 208821 / CBS 10515 / FGSC 9487) (Filobasidiella neoformans var. grubii)	573	Peptidase M20A family	23884127;	NA	CNAG_00308	NA	NA	NA	metal ion binding [GO:0046872]; metallocarboxypeptidase activity [GO:0004181]	metal ion binding [GO:0046872]; metallocarboxypeptidase activity [GO:0004181]	GO:0004181; GO:0046872	AFR92442;
CNAG_00309	NC_026745.1:793053-797066	YPD_slu7kd	YPD_WT	OK	15.9275	43.0631	1.43493	6.36284	5e-05	0.000335454	yes	NC_026745.1	793054	797066	23884128	protein_coding	+	J9VEK1	J9VEK1_CRYNH	Membrane protein	CNAG_00309	Cryptococcus neoformans var. grubii serotype A (strain H99 / ATCC 208821 / CBS 10515 / FGSC 9487) (Filobasidiella neoformans var. grubii)	923	Peptidase M28 family, M28B subfamily	23884128;	NA	CNAG_00309	NA	NA	integral component of membrane [GO:0016021]	integral component of membrane [GO:0016021]	NA	GO:0016021	AFR92443;
CNAG_00310	NC_026745.1:797207-801468	YPD_slu7kd	YPD_WT	HIDATA	5.78078	0	0	0	1	1	no	NC_026745.1	797208	799113	23884129	protein_coding	+	J9VIP6	J9VIP6_CRYNH	Origin recognition complex subunit 5	CNAG_00310	Cryptococcus neoformans var. grubii serotype A (strain H99 / ATCC 208821 / CBS 10515 / FGSC 9487) (Filobasidiella neoformans var. grubii)	513	NA	23884129;	NA	CNAG_00310	NA	DNA replication [GO:0006260]	nucleus [GO:0005634]; origin recognition complex [GO:0000808]	nucleus [GO:0005634]; origin recognition complex [GO:0000808]; DNA replication [GO:0006260]	NA	GO:0000808; GO:0005634; GO:0006260	AFR92444;
CNAG_00311	NC_026745.1:797207-801468	YPD_slu7kd	YPD_WT	HIDATA	10587	0	0	0	1	1	no	NC_026745.1	798999	801468	23884130	protein_coding	-	J9VLA1	J9VLA1_CRYNH	3-hydroxyisobutyryl-CoA hydrolase, mitochondrial (EC 3.1.2.4) (3-hydroxyisobutyryl-coenzyme A hydrolase)	CNAG_00311	Cryptococcus neoformans var. grubii serotype A (strain H99 / ATCC 208821 / CBS 10515 / FGSC 9487) (Filobasidiella neoformans var. grubii)	516	Enoyl-CoA hydratase/isomerase family	23884130;	NA	CNAG_00311	FUNCTION: Hydrolyzes 3-hydroxyisobutyryl-CoA (HIBYL-CoA), a saline catabolite. {ECO:0000256|RuleBase:RU363052}.	valine catabolic process [GO:0006574]	mitochondrion [GO:0005739]	mitochondrion [GO:0005739]; 3-hydroxyisobutyryl-CoA hydrolase activity [GO:0003860]; valine catabolic process [GO:0006574]	3-hydroxyisobutyryl-CoA hydrolase activity [GO:0003860]	GO:0003860; GO:0005739; GO:0006574	AFR92445;
CNAG_00312	NC_026745.1:801571-803088	YPD_slu7kd	YPD_WT	OK	23.7293	18.4407	-0.363777	-1.44404	0.0127	0.0427944	yes	NC_026745.1	801572	803088	23884131	protein_coding	+	J9VGJ4	J9VGJ4_CRYNH	Protein transport protein BOS1	CNAG_00312	Cryptococcus neoformans var. grubii serotype A (strain H99 / ATCC 208821 / CBS 10515 / FGSC 9487) (Filobasidiella neoformans var. grubii)	241	BOS1 family	23884131;	NA	CNAG_00312	FUNCTION: SNARE required for protein transport between the ER and the Golgi complex. {ECO:0000256|PIRNR:PIRNR028865}.	protein transport [GO:0015031]; vesicle-mediated transport [GO:0016192]	Golgi membrane [GO:0000139]; integral component of membrane [GO:0016021]	Golgi membrane [GO:0000139]; integral component of membrane [GO:0016021]; SNAP receptor activity [GO:0005484]; protein transport [GO:0015031]; vesicle-mediated transport [GO:0016192]	SNAP receptor activity [GO:0005484]	GO:0000139; GO:0005484; GO:0015031; GO:0016021; GO:0016192	AFR92446;
CNAG_00313	NC_026745.1:803204-808321	YPD_slu7kd	YPD_WT	OK	11.505	14.1074	0.294193	0.925528	0.10765	0.236474	no	NC_026745.1	803205	806641	23884132	protein_coding	+	J9VDU2	J9VDU2_CRYNH	Uncharacterized protein	CNAG_00313	Cryptococcus neoformans var. grubii serotype A (strain H99 / ATCC 208821 / CBS 10515 / FGSC 9487) (Filobasidiella neoformans var. grubii)	867	NA	23884132;	NA	CNAG_00313	NA	NA	integral component of membrane [GO:0016021]	integral component of membrane [GO:0016021]	NA	GO:0016021	AFR92447;
CNAG_00314	NC_026745.1:803204-808321	YPD_slu7kd	YPD_WT	OK	17.2754	14.8624	-0.217056	-0.620031	0.278	0.46994	no	NC_026745.1	805785	808321	23884133	protein_coding	-	J9VEK5	J9VEK5_CRYNH	Uncharacterized protein	CNAG_00314	Cryptococcus neoformans var. grubii serotype A (strain H99 / ATCC 208821 / CBS 10515 / FGSC 9487) (Filobasidiella neoformans var. grubii)	384	UPF0183 family	23884133;	NA	CNAG_00314	NA	NA	NA	NA	NA	NA	AFR92448;
CNAG_00315	NC_026745.1:808782-810708	YPD_slu7kd	YPD_WT	OK	641.608	461.232	-0.4762	-1.98472	0.00025	0.00144332	yes	NC_026745.1	809324	810515	23884134	protein_coding	+	J9VIQ1	J9VIQ1_CRYNH	HHE domain-containing protein	CNAG_00315	Cryptococcus neoformans var. grubii serotype A (strain H99 / ATCC 208821 / CBS 10515 / FGSC 9487) (Filobasidiella neoformans var. grubii)	224	NA	23884134;	NA	CNAG_00315	NA	NA	NA	NA	NA	NA	AFR92449;
CNAG_00316	NC_026745.1:810897-813106	YPD_slu7kd	YPD_WT	OK	121.11	108.983	-0.15222	-0.562194	0.3254	0.523117	no	NC_026745.1	811731	813106	23884135	protein_coding	-	J9VGJ7	J9VGJ7_CRYNH	Inosine triphosphate pyrophosphatase (ITPase) (Inosine triphosphatase) (EC 3.6.1.9) (Non-canonical purine NTP pyrophosphatase) (Non-standard purine NTP pyrophosphatase) (Nucleoside-triphosphate diphosphatase) (Nucleoside-triphosphate pyrophosphatase) (NTPase)	CNAG_00316	Cryptococcus neoformans var. grubii serotype A (strain H99 / ATCC 208821 / CBS 10515 / FGSC 9487) (Filobasidiella neoformans var. grubii)	189	HAM1 NTPase family	23884135;	NA	CNAG_00316	FUNCTION: Pyrophosphatase that hydrolyzes non-canonical purine nucleotides such as inosine triphosphate (ITP), deoxyinosine triphosphate (dITP) or xanthosine 5'-triphosphate (XTP) to their respective monophosphate derivatives. The enzyme does not distinguish between the deoxy- and ribose forms. Probably excludes non-canonical purines from RNA and DNA precursor pools, thus preventing their incorpo…	deoxyribonucleoside triphosphate catabolic process [GO:0009204]; nucleotide metabolic process [GO:0009117]	cytoplasm [GO:0005737]; nucleus [GO:0005634]	cytoplasm [GO:0005737]; nucleus [GO:0005634]; dTTP diphosphatase activity [GO:0036218]; metal ion binding [GO:0046872]; NADH pyrophosphatase activity [GO:0035529]; nucleotide binding [GO:0000166]; deoxyribonucleoside triphosphate catabolic process [GO:0009204]; nucleotide metabolic process [GO:0009117]	dTTP diphosphatase activity [GO:0036218]; metal ion binding [GO:0046872]; NADH pyrophosphatase activity [GO:0035529]; nucleotide binding [GO:0000166]	GO:0000166; GO:0005634; GO:0005737; GO:0009117; GO:0009204; GO:0035529; GO:0036218; GO:0046872	AFR92451;
CNAG_00317	NC_026745.1:813489-816017	YPD_slu7kd	YPD_WT	OK	19.5497	14.8179	-0.399805	-1.6268	0.00415	0.0166767	yes	NC_026745.1	813517	816017	23884136	protein_coding	-	J9VDU5	J9VDU5_CRYNH	Uncharacterized protein	CNAG_00317	Cryptococcus neoformans var. grubii serotype A (strain H99 / ATCC 208821 / CBS 10515 / FGSC 9487) (Filobasidiella neoformans var. grubii)	444	NA	23884136;	NA	CNAG_00317	NA	RNA processing [GO:0006396]	NA	RNA processing [GO:0006396]	NA	GO:0006396	AFR92452;
CNAG_00318	NC_026745.1:816122-818237	YPD_slu7kd	YPD_WT	OK	280.782	191.797	-0.549872	-2.03106	0.0004	0.00218854	yes	NC_026745.1	816123	817054	23884137	protein_coding	+	J9VEK8	J9VEK8_CRYNH	Actin-related protein 2/3 complex subunit 5	CNAG_00318	Cryptococcus neoformans var. grubii serotype A (strain H99 / ATCC 208821 / CBS 10515 / FGSC 9487) (Filobasidiella neoformans var. grubii)	158	ARPC5 family	23884137;	NA	CNAG_00318	FUNCTION: Functions as component of the Arp2/3 complex which is involved in regulation of actin polymerization and together with an activating nucleation-promoting factor (NPF) mediates the formation of branched actin networks. Arp2/3 complex plays a critical role in the control of cell morphogenesis via the modulation of cell polarity development. {ECO:0000256|RuleBase:RU004301}.	Arp2/3 complex-mediated actin nucleation [GO:0034314]; methylation [GO:0032259]	Arp2/3 protein complex [GO:0005885]; cytoplasm [GO:0005737]	Arp2/3 protein complex [GO:0005885]; cytoplasm [GO:0005737]; methyltransferase activity [GO:0008168]; nucleic acid binding [GO:0003676]; Arp2/3 complex-mediated actin nucleation [GO:0034314]; methylation [GO:0032259]	methyltransferase activity [GO:0008168]; nucleic acid binding [GO:0003676]	GO:0003676; GO:0005737; GO:0005885; GO:0008168; GO:0032259; GO:0034314	AFR92453;
CNAG_00319	NC_026745.1:816122-818237	YPD_slu7kd	YPD_WT	OK	56.0869	55.2359	-0.0220581	-0.0557224	0.9192	0.962058	no	NC_026745.1	816933	818237	23884138	protein_coding	-	T2BQA2	T2BQA2_CRYNH	Uncharacterized protein	CNAG_00319	Cryptococcus neoformans var. grubii serotype A (strain H99 / ATCC 208821 / CBS 10515 / FGSC 9487) (Filobasidiella neoformans var. grubii)	265	RER1 family	23884138;	NA	CNAG_00319	NA	NA	integral component of membrane [GO:0016021]	integral component of membrane [GO:0016021]	NA	GO:0016021	AGV15295;
CNAG_00320	NC_026745.1:818407-821142	YPD_slu7kd	YPD_WT	OK	9.62456	7.76133	-0.310416	-1.21038	0.0365	0.101375	no	NC_026745.1	818408	821142	23884139	protein_coding	+	J9VLA9	J9VLA9_CRYNH	Anaphase-promoting complex subunit 3	CNAG_00320	Cryptococcus neoformans var. grubii serotype A (strain H99 / ATCC 208821 / CBS 10515 / FGSC 9487) (Filobasidiella neoformans var. grubii)	746	NA	23884139;	NA	CNAG_00320	NA	NA	nucleus [GO:0005634]	nucleus [GO:0005634]	NA	GO:0005634	AFR92455;
CNAG_00321	NC_026745.1:821245-826135	YPD_slu7kd	YPD_WT	OK	5.21462	3.99801	-0.383279	-1.50044	0.00795	0.0289311	yes	NC_026745.1	821246	826135	23884140	protein_coding	+	J9VGK1	J9VGK1_CRYNH	DRaptor	CNAG_00321	Cryptococcus neoformans var. grubii serotype A (strain H99 / ATCC 208821 / CBS 10515 / FGSC 9487) (Filobasidiella neoformans var. grubii)	1434	NA	23884140;	NA	CNAG_00321	NA	TOR signaling [GO:0031929]	TORC1 complex [GO:0031931]	TORC1 complex [GO:0031931]; TOR signaling [GO:0031929]	NA	GO:0031929; GO:0031931	AFR92456;
CNAG_00322	NC_026745.1:826154-827688	YPD_slu7kd	YPD_WT	OK	25.4324	21.6305	-0.233599	-0.951633	0.09675	0.217865	no	NC_026745.1	826155	827688	23884141	protein_coding	-	J9VDU9	J9VDU9_CRYNH	CRA domain-containing protein	CNAG_00322	Cryptococcus neoformans var. grubii serotype A (strain H99 / ATCC 208821 / CBS 10515 / FGSC 9487) (Filobasidiella neoformans var. grubii)	380	NA	23884141;	NA	CNAG_00322	NA	NA	NA	NA	NA	NA	AFR92457;
CNAG_00323	NC_026745.1:827804-833308	YPD_slu7kd	YPD_WT	NOTEST	0.109684	0.147429	0.426669	0	1	1	no	NC_026745.1	828031	828882	23884142	protein_coding	-	J9VEK9	J9VEK9_CRYNH	Uncharacterized protein	CNAG_00323	Cryptococcus neoformans var. grubii serotype A (strain H99 / ATCC 208821 / CBS 10515 / FGSC 9487) (Filobasidiella neoformans var. grubii)	167	NA	23884142;	NA	CNAG_00323	NA	NA	NA	NA	NA	NA	AFR92458;
CNAG_00326	NC_026745.1:833523-835870	YPD_slu7kd	YPD_WT	OK	88.454	83.1764	-0.0887529	-0.403522	0.4819	0.674752	no	NC_026745.1	833524	835870	23884143	protein_coding	+	J9VLB3	J9VLB3_CRYNH	J domain-containing protein	CNAG_00326	Cryptococcus neoformans var. grubii serotype A (strain H99 / ATCC 208821 / CBS 10515 / FGSC 9487) (Filobasidiella neoformans var. grubii)	490	NA	23884143;	NA	CNAG_00326	NA	NA	NA	NA	NA	NA	AFR92460;
CNAG_00327	NC_026745.1:836601-837560	YPD_slu7kd	YPD_WT	OK	9.25997	3.05269	-1.60093	-3.92624	5e-05	0.000335454	yes	NC_026745.1	836602	837560	23884144	protein_coding	-	J9VGK5	J9VGK5_CRYNH	DASH complex subunit DAD2 (Outer kinetochore protein DAD2)	CNAG_00327	Cryptococcus neoformans var. grubii serotype A (strain H99 / ATCC 208821 / CBS 10515 / FGSC 9487) (Filobasidiella neoformans var. grubii)	129	DASH complex DAD2 family	23884144;	NA	CNAG_00327	NA	chromosome segregation [GO:0007059]; mitotic cell cycle [GO:0000278]	cytoplasm [GO:0005737]; DASH complex [GO:0042729]; mitotic spindle [GO:0072686]	cytoplasm [GO:0005737]; DASH complex [GO:0042729]; mitotic spindle [GO:0072686]; chromosome segregation [GO:0007059]; mitotic cell cycle [GO:0000278]	NA	GO:0000278; GO:0005737; GO:0007059; GO:0042729; GO:0072686	AFR92461;
CNAG_00328	NC_026745.1:837694-843189	YPD_slu7kd	YPD_WT	OK	20.3113	13.4143	-0.598514	-1.7788	0.00235	0.0102113	yes	NC_026745.1	837695	842466	23884145	protein_coding	+	J9VDV3	J9VDV3_CRYNH	DNA excision repair protein ERCC-5	CNAG_00328	Cryptococcus neoformans var. grubii serotype A (strain H99 / ATCC 208821 / CBS 10515 / FGSC 9487) (Filobasidiella neoformans var. grubii)	1271	XPG/RAD2 endonuclease family, XPG subfamily	23884145;	NA	CNAG_00328	NA	nucleotide-excision repair [GO:0006289]	nucleus [GO:0005634]	nucleus [GO:0005634]; endonuclease activity [GO:0004519]; metal ion binding [GO:0046872]; single-stranded DNA binding [GO:0003697]; nucleotide-excision repair [GO:0006289]	endonuclease activity [GO:0004519]; metal ion binding [GO:0046872]; single-stranded DNA binding [GO:0003697]	GO:0003697; GO:0004519; GO:0005634; GO:0006289; GO:0046872	AFR92462;
CNAG_00329	NC_026745.1:837694-843189	YPD_slu7kd	YPD_WT	OK	108.158	72.4628	-0.577833	-1.94467	0.0008	0.00402688	yes	NC_026745.1	841719	843189	23884146	protein_coding	-	J9VEL3	J9VEL3_CRYNH	NADH dehydrogenase (Ubiquinone) 1 beta subcomplex 8	CNAG_00329	Cryptococcus neoformans var. grubii serotype A (strain H99 / ATCC 208821 / CBS 10515 / FGSC 9487) (Filobasidiella neoformans var. grubii)	159	NA	23884146;	NA	CNAG_00329	NA	NA	mitochondrion [GO:0005739]	mitochondrion [GO:0005739]; NADH dehydrogenase (ubiquinone) activity [GO:0008137]	NADH dehydrogenase (ubiquinone) activity [GO:0008137]	GO:0005739; GO:0008137	AFR92463;
CNAG_00330	NC_026745.1:843195-847878	YPD_slu7kd	YPD_WT	OK	4.05056	4.73721	0.225916	0.769126	0.18005	0.346084	no	NC_026745.1	843196	847795	23884147	protein_coding	+	J9VIR2	J9VIR2_CRYNH	Transcription factor TFIIIB component b	CNAG_00330	Cryptococcus neoformans var. grubii serotype A (strain H99 / ATCC 208821 / CBS 10515 / FGSC 9487) (Filobasidiella neoformans var. grubii)	542	NA	23884147;	NA	CNAG_00330	NA	NA	NA	NA	NA	NA	AFR92464;
CNAG_00331	NC_026745.1:843195-847878	YPD_slu7kd	YPD_WT	OK	2.23854	3.21717	0.523238	0.734555	0.20195	0.375883	no	NC_026745.1	845601	847878	23884148	protein_coding	-	J9VLB7	J9VLB7_CRYNH	Anon-23da protein	CNAG_00331	Cryptococcus neoformans var. grubii serotype A (strain H99 / ATCC 208821 / CBS 10515 / FGSC 9487) (Filobasidiella neoformans var. grubii)	491	NA	23884148;	NA	CNAG_00331	NA	NA	integral component of membrane [GO:0016021]	integral component of membrane [GO:0016021]	NA	GO:0016021	AFR92465;
CNAG_00332	NC_026745.1:848447-853120	YPD_slu7kd	YPD_WT	OK	6.80585	15.5769	1.19456	5.04072	5e-05	0.000335454	yes	NC_026745.1	848448	853120	23884149	protein_coding	-	J9VGL0	J9VGL0_CRYNH	Zn(2)-C6 fungal-type domain-containing protein	CNAG_00332	Cryptococcus neoformans var. grubii serotype A (strain H99 / ATCC 208821 / CBS 10515 / FGSC 9487) (Filobasidiella neoformans var. grubii)	1039	NA	23884149;	NA	CNAG_00332	NA	NA	NA	DNA-binding transcription factor activity, RNA polymerase II-specific [GO:0000981]; zinc ion binding [GO:0008270]	DNA-binding transcription factor activity, RNA polymerase II-specific [GO:0000981]; zinc ion binding [GO:0008270]	GO:0000981; GO:0008270	AFR92466;
CNAG_00333	NC_026745.1:855294-856982	YPD_slu7kd	YPD_WT	OK	30.1943	23.6119	-0.354761	-1.49802	0.0097	0.0341589	yes	NC_026745.1	855295	856982	23884150	protein_coding	+	J9VDV7	J9VDV7_CRYNH	Chromo domain-containing protein	CNAG_00333	Cryptococcus neoformans var. grubii serotype A (strain H99 / ATCC 208821 / CBS 10515 / FGSC 9487) (Filobasidiella neoformans var. grubii)	336	NA	23884150;	NA	CNAG_00333	NA	NA	NA	NA	NA	NA	AFR92467;
CNAG_00334	NC_026745.1:857357-861740	YPD_slu7kd	YPD_WT	OK	1020.57	497.041	-1.03794	-3.80544	5e-05	0.000335454	yes	NC_026745.1	857358	860239	23884151	protein_coding	+	J9VEL7	J9VEL7_CRYNH	Hsp75-like protein	CNAG_00334	Cryptococcus neoformans var. grubii serotype A (strain H99 / ATCC 208821 / CBS 10515 / FGSC 9487) (Filobasidiella neoformans var. grubii)	614	Heat shock protein 70 family	23884151;	NA	CNAG_00334	NA	NA	NA	ATP binding [GO:0005524]	ATP binding [GO:0005524]	GO:0005524	AFR92468;
CNAG_00335	NC_026745.1:857357-861740	YPD_slu7kd	YPD_WT	OK	48.0085	51.7167	0.10734	0.0718493	0.89545	0.950889	no	NC_026745.1	859837	861740	23884152	protein_coding	-	J9VIR8	J9VIR8_CRYNH	Uncharacterized protein	CNAG_00335	Cryptococcus neoformans var. grubii serotype A (strain H99 / ATCC 208821 / CBS 10515 / FGSC 9487) (Filobasidiella neoformans var. grubii)	399	NA	23884152;	NA	CNAG_00335	NA	regulation of signal transduction [GO:0009966]	NA	regulation of signal transduction [GO:0009966]	NA	GO:0009966	AFR92469;
CNAG_00336	NC_026745.1:862028-864330	YPD_slu7kd	YPD_WT	OK	9.00416	3.72178	-1.2746	-4.1633	5e-05	0.000335454	yes	NC_026745.1	862029	864330	23884153	protein_coding	-	J9VLB8	J9VLB8_CRYNH	Uncharacterized protein	CNAG_00336	Cryptococcus neoformans var. grubii serotype A (strain H99 / ATCC 208821 / CBS 10515 / FGSC 9487) (Filobasidiella neoformans var. grubii)	328	NA	23884153;	NA	CNAG_00336	NA	NA	NA	NA	NA	NA	AFR92470;
CNAG_00337	NC_026745.1:864724-868863	YPD_slu7kd	YPD_WT	OK	157.108	111.529	-0.494334	-2.10229	0.00015	0.000913258	yes	NC_026745.1	864725	868863	23884154	protein_coding	+	J9VGL2	J9VGL2_CRYNH	Uncharacterized protein	CNAG_00337	Cryptococcus neoformans var. grubii serotype A (strain H99 / ATCC 208821 / CBS 10515 / FGSC 9487) (Filobasidiella neoformans var. grubii)	820	NA	23884154;	NA	CNAG_00337	NA	NA	NA	NA	NA	NA	AFR92471;
CNAG_00342	NC_026745.1:874555-877656	YPD_slu7kd	YPD_WT	OK	11.0622	13.1213	0.246279	1.03492	0.07205	0.173763	no	NC_026745.1	874556	877656	23884155	protein_coding	-	J9VGL6	J9VGL6_CRYNH	SUZ domain-containing protein	CNAG_00342	Cryptococcus neoformans var. grubii serotype A (strain H99 / ATCC 208821 / CBS 10515 / FGSC 9487) (Filobasidiella neoformans var. grubii)	793	NA	23884155;	NA	CNAG_00342	NA	NA	NA	NA	NA	NA	AFR92476;
CNAG_00343	NC_026745.1:877784-879549	YPD_slu7kd	YPD_WT	OK	28.3387	21.1386	-0.422891	-1.77637	0.00215	0.00945547	yes	NC_026745.1	877785	879549	23884156	protein_coding	-	J9VDW4	J9VDW4_CRYNH	Deacetylase sirtuin-type domain-containing protein	CNAG_00343	Cryptococcus neoformans var. grubii serotype A (strain H99 / ATCC 208821 / CBS 10515 / FGSC 9487) (Filobasidiella neoformans var. grubii)	391	Sirtuin family, Class I subfamily	23884156;	NA	CNAG_00343	NA	NA	mitochondrion [GO:0005739]	mitochondrion [GO:0005739]; NAD+ binding [GO:0070403]; transferase activity [GO:0016740]	NAD+ binding [GO:0070403]; transferase activity [GO:0016740]	GO:0005739; GO:0016740; GO:0070403	AFR92477;
CNAG_00344	NC_026745.1:880271-885263	YPD_slu7kd	YPD_WT	OK	13.1251	9.53041	-0.461716	-1.19297	0.03995	0.109082	no	NC_026745.1	880272	883830	23884157	protein_coding	+	J9VEM1	J9VEM1_CRYNH	WAPL domain-containing protein	CNAG_00344	Cryptococcus neoformans var. grubii serotype A (strain H99 / ATCC 208821 / CBS 10515 / FGSC 9487) (Filobasidiella neoformans var. grubii)	934	NA	23884157;	NA	CNAG_00344	NA	NA	NA	NA	NA	NA	AFR92478;
CNAG_00345	NC_026745.1:880271-885263	YPD_slu7kd	YPD_WT	OK	53.1088	64.0866	0.271073	0.980559	0.08915	0.204718	no	NC_026745.1	883680	885263	23884158	protein_coding	-	J9VIS9	J9VIS9_CRYNH	Delta-aminolevulinic acid dehydratase (EC 4.2.1.24)	CNAG_00345	Cryptococcus neoformans var. grubii serotype A (strain H99 / ATCC 208821 / CBS 10515 / FGSC 9487) (Filobasidiella neoformans var. grubii)	350	ALAD family	23884158;	NA	CNAG_00345	NA	protoporphyrinogen IX biosynthetic process [GO:0006782]	NA	metal ion binding [GO:0046872]; porphobilinogen synthase activity [GO:0004655]; protoporphyrinogen IX biosynthetic process [GO:0006782]	metal ion binding [GO:0046872]; porphobilinogen synthase activity [GO:0004655]	GO:0004655; GO:0006782; GO:0046872	AFR92479;
CNAG_00346	NC_026745.1:885271-893536	YPD_slu7kd	YPD_WT	OK	29.3534	17.9728	-0.707711	-0.931603	0.10485	0.231748	no	NC_026745.1	885272	886191	23884159	protein_coding	+	J9VLC7	J9VLC7_CRYNH	Uncharacterized protein	CNAG_00346	Cryptococcus neoformans var. grubii serotype A (strain H99 / ATCC 208821 / CBS 10515 / FGSC 9487) (Filobasidiella neoformans var. grubii)	170	YPI1 family	23884159;	NA	CNAG_00346	NA	NA	NA	protein serine/threonine phosphatase inhibitor activity [GO:0004865]	protein serine/threonine phosphatase inhibitor activity [GO:0004865]	GO:0004865	AFR92480;
CNAG_00347	NC_026745.1:885271-893536	YPD_slu7kd	YPD_WT	OK	10.5783	13.7989	0.383447	1.41076	0.01295	0.0434877	yes	NC_026745.1	886141	893420	23884160	protein_coding	-	J9VGM0	J9VGM0_CRYNH	DEAH box polypeptide 36	CNAG_00347	Cryptococcus neoformans var. grubii serotype A (strain H99 / ATCC 208821 / CBS 10515 / FGSC 9487) (Filobasidiella neoformans var. grubii)	1453	NA	23884160;	NA	CNAG_00347	NA	NA	NA	ATP binding [GO:0005524]; helicase activity [GO:0004386]; nucleic acid binding [GO:0003676]	ATP binding [GO:0005524]; helicase activity [GO:0004386]; nucleic acid binding [GO:0003676]	GO:0003676; GO:0004386; GO:0005524	AFR92481;
CNAG_00348	NC_026745.1:885271-893536	YPD_slu7kd	YPD_WT	OK	17.2179	16.2215	-0.0860084	-0.180118	0.75895	0.875035	no	NC_026745.1	891644	893536	23884161	protein_coding	+	J9VDW8	J9VDW8_CRYNH	Uncharacterized protein	CNAG_00348	Cryptococcus neoformans var. grubii serotype A (strain H99 / ATCC 208821 / CBS 10515 / FGSC 9487) (Filobasidiella neoformans var. grubii)	529	NA	23884161;	NA	CNAG_00348	NA	NA	NA	NA	NA	NA	AFR92482;
CNAG_00349	NC_026745.1:893767-895412	YPD_slu7kd	YPD_WT	OK	8.02749	29.8666	1.89551	6.51698	5e-05	0.000335454	yes	NC_026745.1	893768	895412	23884162	protein_coding	+	J9VEM4	J9VEM4_CRYNH	Uncharacterized protein	CNAG_00349	Cryptococcus neoformans var. grubii serotype A (strain H99 / ATCC 208821 / CBS 10515 / FGSC 9487) (Filobasidiella neoformans var. grubii)	358	NA	23884162;	NA	CNAG_00349	NA	NA	NA	NA	NA	NA	AFR92483;
CNAG_00351	NC_026745.1:897644-898583	YPD_slu7kd	YPD_WT	OK	42.3363	23.8927	-0.825323	-3.11736	5e-05	0.000335454	yes	NC_026745.1	897645	898583	23884163	protein_coding	+	J9VGM4	J9VGM4_CRYNH	Uncharacterized protein	CNAG_00351	Cryptococcus neoformans var. grubii serotype A (strain H99 / ATCC 208821 / CBS 10515 / FGSC 9487) (Filobasidiella neoformans var. grubii)	183	NA	23884163;	NA	CNAG_00351	NA	NA	NA	NA	NA	NA	AFR92486;
CNAG_00352	NC_026745.1:898748-901647	YPD_slu7kd	YPD_WT	OK	42.4469	29.6115	-0.519501	-1.93723	0.0009	0.0044617	yes	NC_026745.1	898749	900236	23884164	protein_coding	+	J9VDX1	J9VDX1_CRYNH	A1 cistron-splicing factor AAR2	CNAG_00352	Cryptococcus neoformans var. grubii serotype A (strain H99 / ATCC 208821 / CBS 10515 / FGSC 9487) (Filobasidiella neoformans var. grubii)	405	AAR2 family	23884164;	NA	CNAG_00352	NA	NA	NA	NA	NA	NA	AFR92487;
CNAG_00353	NC_026745.1:898748-901647	YPD_slu7kd	YPD_WT	OK	16.6096	17.0866	0.0408443	0.0922644	0.868	0.936728	no	NC_026745.1	900192	901647	23884165	protein_coding	-	J9VEM8	J9VEM8_CRYNH	3-oxo-5-alpha-steroid 4-dehydrogenase 1	CNAG_00353	Cryptococcus neoformans var. grubii serotype A (strain H99 / ATCC 208821 / CBS 10515 / FGSC 9487) (Filobasidiella neoformans var. grubii)	305	Steroid 5-alpha reductase family	23884165;	NA	CNAG_00353	NA	lipid metabolic process [GO:0006629]	integral component of membrane [GO:0016021]	integral component of membrane [GO:0016021]; oxidoreductase activity, acting on the CH-CH group of donors [GO:0016627]; lipid metabolic process [GO:0006629]	oxidoreductase activity, acting on the CH-CH group of donors [GO:0016627]	GO:0006629; GO:0016021; GO:0016627	AFR92488;
CNAG_00354	NC_026745.1:901676-905654	YPD_slu7kd	YPD_WT	OK	78.4818	68.8011	-0.189927	-0.719565	0.21235	0.389752	no	NC_026745.1	901677	904428	23884166	protein_coding	-	J9VIT9	J9VIT9_CRYNH	Vacuolar protein 8	CNAG_00354	Cryptococcus neoformans var. grubii serotype A (strain H99 / ATCC 208821 / CBS 10515 / FGSC 9487) (Filobasidiella neoformans var. grubii)	628	NA	23884166;	NA	CNAG_00354	NA	NA	NA	NA	NA	NA	AFR92489;
CNAG_00355	NC_026745.1:901676-905654	YPD_slu7kd	YPD_WT	OK	66.4938	58.6201	-0.181823	-0.431292	0.448	0.6456	no	NC_026745.1	904126	905654	23884167	protein_coding	+	J9VLD4	J9VLD4_CRYNH	MMtag domain-containing protein	CNAG_00355	Cryptococcus neoformans var. grubii serotype A (strain H99 / ATCC 208821 / CBS 10515 / FGSC 9487) (Filobasidiella neoformans var. grubii)	301	NA	23884167;	NA	CNAG_00355	NA	NA	NA	NA	NA	NA	AFR92490;
CNAG_00356	NC_026745.1:905760-907801	YPD_slu7kd	YPD_WT	OK	159.37	170.752	0.0995187	0.445775	0.43825	0.636565	no	NC_026745.1	905761	907801	23884168	protein_coding	+	J9VGM7	J9VGM7_CRYNH	Survival factor 1	CNAG_00356	Cryptococcus neoformans var. grubii serotype A (strain H99 / ATCC 208821 / CBS 10515 / FGSC 9487) (Filobasidiella neoformans var. grubii)	424	SVF1 family	23884168;	NA	CNAG_00356	NA	response to oxidative stress [GO:0006979]	cytoplasm [GO:0005737]	cytoplasm [GO:0005737]; response to oxidative stress [GO:0006979]	NA	GO:0005737; GO:0006979	AFR92491;
CNAG_00357	NC_026745.1:907951-911750	YPD_slu7kd	YPD_WT	OK	14.519	15.2063	0.0667289	0.188116	0.73835	0.863388	no	NC_026745.1	907952	910046	23884169	protein_coding	+	J9VDX6	J9VDX6_CRYNH	Ribonuclease H (RNase H) (EC 3.1.26.4)	CNAG_00357	Cryptococcus neoformans var. grubii serotype A (strain H99 / ATCC 208821 / CBS 10515 / FGSC 9487) (Filobasidiella neoformans var. grubii)	322	RNase H family	23884169;	NA	CNAG_00357	FUNCTION: Endonuclease that specifically degrades the RNA of RNA-DNA hybrids. {ECO:0000256|PIRNR:PIRNR036852}.	NA	NA	magnesium ion binding [GO:0000287]; nucleic acid binding [GO:0003676]; RNA-DNA hybrid ribonuclease activity [GO:0004523]	magnesium ion binding [GO:0000287]; nucleic acid binding [GO:0003676]; RNA-DNA hybrid ribonuclease activity [GO:0004523]	GO:0000287; GO:0003676; GO:0004523	AFR92492;AGV15296;
CNAG_00358	NC_026745.1:907951-911750	YPD_slu7kd	YPD_WT	OK	11.6562	9.4828	-0.297718	-0.960136	0.0961	0.216753	no	NC_026745.1	908657	911750	23884170	protein_coding	-	T2BQB1	T2BQB1_CRYNH	tRNA dimethylallyltransferase, variant	CNAG_00358	Cryptococcus neoformans var. grubii serotype A (strain H99 / ATCC 208821 / CBS 10515 / FGSC 9487) (Filobasidiella neoformans var. grubii)	550	IPP transferase family	23884170;	NA	CNAG_00358	NA	tRNA processing [GO:0008033]	NA	ATP binding [GO:0005524]; transferase activity [GO:0016740]; tRNA processing [GO:0008033]	ATP binding [GO:0005524]; transferase activity [GO:0016740]	GO:0005524; GO:0008033; GO:0016740	AGV15297;
CNAG_00359	NC_026745.1:911899-913360	YPD_slu7kd	YPD_WT	OK	14.6457	9.54573	-0.617549	-2.28125	5e-05	0.000335454	yes	NC_026745.1	911900	913360	23884171	protein_coding	-	J9VIU4	J9VIU4_CRYNH	Uncharacterized protein	CNAG_00359	Cryptococcus neoformans var. grubii serotype A (strain H99 / ATCC 208821 / CBS 10515 / FGSC 9487) (Filobasidiella neoformans var. grubii)	351	NA	23884171;	NA	CNAG_00359	NA	NA	integral component of membrane [GO:0016021]	integral component of membrane [GO:0016021]	NA	GO:0016021	AFR92494;
CNAG_00360	NC_026745.1:913461-916198	YPD_slu7kd	YPD_WT	OK	40.1487	37.2465	-0.108247	-0.458138	0.4194	0.618766	no	NC_026745.1	913805	916166	23884172	protein_coding	-	J9VLD7	J9VLD7_CRYNH	Nuclear protein SNF4 (Nuclear protein SNF4, variant)	CNAG_00360	Cryptococcus neoformans var. grubii serotype A (strain H99 / ATCC 208821 / CBS 10515 / FGSC 9487) (Filobasidiella neoformans var. grubii)	438	NA	23884172;	NA	CNAG_00360	NA	NA	NA	NA	NA	NA	AFR92495;AGV15298;
CNAG_00361	NC_026745.1:916700-918626	YPD_slu7kd	YPD_WT	OK	95.7816	115.69	0.272449	1.23888	0.03	0.086631	no	NC_026745.1	916701	918626	23884173	protein_coding	-	J9VGN1	J9VGN1_CRYNH	Uncharacterized protein	CNAG_00361	Cryptococcus neoformans var. grubii serotype A (strain H99 / ATCC 208821 / CBS 10515 / FGSC 9487) (Filobasidiella neoformans var. grubii)	431	NA	23884173;	NA	CNAG_00361	NA	NA	cytoplasm [GO:0005737]	cytoplasm [GO:0005737]	NA	GO:0005737	AFR92496;
CNAG_00362	NC_026745.1:918799-921673	YPD_slu7kd	YPD_WT	OK	18.674	18.4874	-0.0144888	-0.0623187	0.9148	0.960093	no	NC_026745.1	918800	921673	23884174	protein_coding	-	J9VDY0	J9VDY0_CRYNH	ORC_WH_C domain-containing protein	CNAG_00362	Cryptococcus neoformans var. grubii serotype A (strain H99 / ATCC 208821 / CBS 10515 / FGSC 9487) (Filobasidiella neoformans var. grubii)	524	ORC3 family	23884174;	NA	CNAG_00362	NA	DNA replication [GO:0006260]	nuclear origin of replication recognition complex [GO:0005664]	nuclear origin of replication recognition complex [GO:0005664]; DNA binding [GO:0003677]; DNA replication [GO:0006260]	DNA binding [GO:0003677]	GO:0003677; GO:0005664; GO:0006260	AFR92497;
CNAG_00363	NC_026745.1:922611-930373	YPD_slu7kd	YPD_WT	OK	47.8876	81.1672	0.761245	3.14972	5e-05	0.000335454	yes	NC_026745.1	922612	928960	23884175	protein_coding	+	J9VEN4	J9VEN4_CRYNH	Two-component system sensor protein	CNAG_00363	Cryptococcus neoformans var. grubii serotype A (strain H99 / ATCC 208821 / CBS 10515 / FGSC 9487) (Filobasidiella neoformans var. grubii)	1621	NA	23884175;	NA	CNAG_00363	NA	NA	NA	phosphorelay sensor kinase activity [GO:0000155]	phosphorelay sensor kinase activity [GO:0000155]	GO:0000155	AFR92498;
CNAG_00364	NC_026745.1:922611-930373	YPD_slu7kd	YPD_WT	OK	34.9141	21.1626	-0.722289	-0.816666	0.1532	0.30724	no	NC_026745.1	928652	930373	23884176	protein_coding	-	J9VIU8	J9VIU8_CRYNH	tRNA N6-adenosine threonylcarbamoyltransferase (EC 2.3.1.234) (t(6)A37 threonylcarbamoyladenosine biosynthesis protein KAE1) (tRNA threonylcarbamoyladenosine biosynthesis protein KAE1)	KAE1 CNAG_00364	Cryptococcus neoformans var. grubii serotype A (strain H99 / ATCC 208821 / CBS 10515 / FGSC 9487) (Filobasidiella neoformans var. grubii)	366	KAE1 / TsaD family	23884176;	KAE1	CNAG_00364	FUNCTION: Component of the EKC/KEOPS complex that is required for the formation of a threonylcarbamoyl group on adenosine at position 37 (t(6)A37) in tRNAs that read codons beginning with adenine. The complex is probably involved in the transfer of the threonylcarbamoyl moiety of threonylcarbamoyl-AMP (TC-AMP) to the N6 group of A37. KAE1 likely plays a direct catalytic role in this reaction, but…	tRNA threonylcarbamoyladenosine modification [GO:0002949]	cytoplasm [GO:0005737]; EKC/KEOPS complex [GO:0000408]; nucleus [GO:0005634]	cytoplasm [GO:0005737]; EKC/KEOPS complex [GO:0000408]; nucleus [GO:0005634]; metal ion binding [GO:0046872]; N(6)-L-threonylcarbamoyladenine synthase activity [GO:0061711]; tRNA threonylcarbamoyladenosine modification [GO:0002949]	metal ion binding [GO:0046872]; N(6)-L-threonylcarbamoyladenine synthase activity [GO:0061711]	GO:0000408; GO:0002949; GO:0005634; GO:0005737; GO:0046872; GO:0061711	AFR92499;
CNAG_00365	NC_026745.1:930479-936296	YPD_slu7kd	YPD_WT	OK	48.2102	58.665	0.283163	1.15282	0.04445	0.118845	no	NC_026745.1	930480	932739	23884177	protein_coding	+	J9VLE2	J9VLE2_CRYNH	Lysophospholipid acyltransferase	CNAG_00365	Cryptococcus neoformans var. grubii serotype A (strain H99 / ATCC 208821 / CBS 10515 / FGSC 9487) (Filobasidiella neoformans var. grubii)	577	NA	23884177;	NA	CNAG_00365	NA	NA	integral component of membrane [GO:0016021]	integral component of membrane [GO:0016021]; transferase activity, transferring acyl groups [GO:0016746]	transferase activity, transferring acyl groups [GO:0016746]	GO:0016021; GO:0016746	AFR92500;
CNAG_00366	NC_026745.1:930479-936296	YPD_slu7kd	YPD_WT	OK	0.943293	0.899703	-0.068257	-0.03768	0.94535	0.974555	no	NC_026745.1	932833	935398	23884178	protein_coding	+	J9VGN5	J9VGN5_CRYNH	Uncharacterized protein	CNAG_00366	Cryptococcus neoformans var. grubii serotype A (strain H99 / ATCC 208821 / CBS 10515 / FGSC 9487) (Filobasidiella neoformans var. grubii)	657	NA	23884178;	NA	CNAG_00366	NA	NA	NA	NA	NA	NA	AFR92501;
CNAG_00367	NC_026745.1:930479-936296	YPD_slu7kd	YPD_WT	OK	39.2265	16.4865	-1.25054	-1.97534	0.0022	0.00964032	yes	NC_026745.1	935250	936296	23884179	protein_coding	-	J9VDY4	J9VDY4_CRYNH	Dynactin 5	CNAG_00367	Cryptococcus neoformans var. grubii serotype A (strain H99 / ATCC 208821 / CBS 10515 / FGSC 9487) (Filobasidiella neoformans var. grubii)	190	NA	23884179;	NA	CNAG_00367	NA	NA	NA	NA	NA	NA	AFR92502;
CNAG_00368	NC_026745.1:936326-941446	YPD_slu7kd	YPD_WT	OK	11.1935	17.2861	0.626952	1.78691	0.00205	0.0090783	yes	NC_026745.1	936327	939661	23884180	protein_coding	+	J9VEN7	J9VEN7_CRYNH	Vacuolar-sorting protein 53 long isoform	CNAG_00368	Cryptococcus neoformans var. grubii serotype A (strain H99 / ATCC 208821 / CBS 10515 / FGSC 9487) (Filobasidiella neoformans var. grubii)	802	VPS53 family	23884180;	NA	CNAG_00368	NA	retrograde transport, endosome to Golgi [GO:0042147]	cytosol [GO:0005829]; endosome membrane [GO:0010008]; GARP complex [GO:0000938]	cytosol [GO:0005829]; endosome membrane [GO:0010008]; GARP complex [GO:0000938]; retrograde transport, endosome to Golgi [GO:0042147]	NA	GO:0000938; GO:0005829; GO:0010008; GO:0042147	AFR92503;
CNAG_00369	NC_026745.1:936326-941446	YPD_slu7kd	YPD_WT	OK	29.0083	33.5665	0.210555	0.69017	0.2307	0.41346	no	NC_026745.1	939571	941446	23884181	protein_coding	-	J9VIV2	J9VIV2_CRYNH	Mediator of RNA polymerase II transcription subunit 6 (Mediator complex subunit 6)	MED6 CNAG_00369	Cryptococcus neoformans var. grubii serotype A (strain H99 / ATCC 208821 / CBS 10515 / FGSC 9487) (Filobasidiella neoformans var. grubii)	363	Mediator complex subunit 6 family	23884181;	MED6	CNAG_00369	FUNCTION: Component of the Mediator complex, a coactivator involved in the regulated transcription of nearly all RNA polymerase II-dependent genes. Mediator functions as a bridge to convey information from gene-specific regulatory proteins to the basal RNA polymerase II transcription machinery. Mediator is recruited to promoters by direct interactions with regulatory proteins and serves as a scaf…	regulation of transcription by RNA polymerase II [GO:0006357]	mediator complex [GO:0016592]	mediator complex [GO:0016592]; transcription coregulator activity [GO:0003712]; regulation of transcription by RNA polymerase II [GO:0006357]	transcription coregulator activity [GO:0003712]	GO:0003712; GO:0006357; GO:0016592	AFR92504;
CNAG_00370	NC_026745.1:942059-943230	YPD_slu7kd	YPD_WT	OK	1495.52	773.251	-0.951636	-4.03976	5e-05	0.000335454	yes	NC_026745.1	942060	943230	23884182	protein_coding	-	J9VLE6	J9VLE6_CRYNH	Ubiquitin	CNAG_00370	Cryptococcus neoformans var. grubii serotype A (strain H99 / ATCC 208821 / CBS 10515 / FGSC 9487) (Filobasidiella neoformans var. grubii)	129	Eukaryotic ribosomal protein eL40 family	23884182;	NA	CNAG_00370	NA	translation [GO:0006412]	cytoplasm [GO:0005737]; nucleus [GO:0005634]; ribosome [GO:0005840]	cytoplasm [GO:0005737]; nucleus [GO:0005634]; ribosome [GO:0005840]; structural constituent of ribosome [GO:0003735]; translation [GO:0006412]	structural constituent of ribosome [GO:0003735]	GO:0003735; GO:0005634; GO:0005737; GO:0005840; GO:0006412	AFR92505;
CNAG_00371	NC_026745.1:943409-950497	YPD_slu7kd	YPD_WT	OK	13.196	20.3131	0.622307	0.748069	0.19225	0.362534	no	NC_026745.1	943410	944756	23884183	protein_coding	+	J9VGP0	J9VGP0_CRYNH	Methylglutaconyl-CoA hydratase	CNAG_00371	Cryptococcus neoformans var. grubii serotype A (strain H99 / ATCC 208821 / CBS 10515 / FGSC 9487) (Filobasidiella neoformans var. grubii)	330	Enoyl-CoA hydratase/isomerase family	23884183;	NA	CNAG_00371	NA	NA	NA	catalytic activity [GO:0003824]	catalytic activity [GO:0003824]	GO:0003824	AFR92506;
CNAG_00372	NC_026745.1:943409-950497	YPD_slu7kd	YPD_WT	OK	21.121	12.3484	-0.774359	-2.18041	0.00065	0.0033626	yes	NC_026745.1	944690	950497	23884184	protein_coding	-	J9VDY8	J9VDY8_CRYNH	Chromatin structure-remodeling complex protein RSC7	CNAG_00372	Cryptococcus neoformans var. grubii serotype A (strain H99 / ATCC 208821 / CBS 10515 / FGSC 9487) (Filobasidiella neoformans var. grubii)	744	NA	23884184;	NA	CNAG_00372	NA	NA	NA	NA	NA	NA	AFR92507;
CNAG_00373	NC_026745.1:943409-950497	YPD_slu7kd	YPD_WT	OK	23.1022	55.0948	1.25388	3.40325	5e-05	0.000335454	yes	NC_026745.1	947361	950179	23884185	protein_coding	+	J9VEP0	J9VEP0_CRYNH	Glucan 1,3-beta-glucosidase	CNAG_00373	Cryptococcus neoformans var. grubii serotype A (strain H99 / ATCC 208821 / CBS 10515 / FGSC 9487) (Filobasidiella neoformans var. grubii)	529	Glycosyl hydrolase 5 (cellulase A) family	23884185;	NA	CNAG_00373	NA	carbohydrate metabolic process [GO:0005975]	integral component of membrane [GO:0016021]	integral component of membrane [GO:0016021]; hydrolase activity, hydrolyzing O-glycosyl compounds [GO:0004553]; carbohydrate metabolic process [GO:0005975]	hydrolase activity, hydrolyzing O-glycosyl compounds [GO:0004553]	GO:0004553; GO:0005975; GO:0016021	AFR92508;
CNAG_00374	NC_026745.1:951012-953218	YPD_slu7kd	YPD_WT	OK	33.3031	23.4426	-0.506522	-2.22195	0.0001	0.000632931	yes	NC_026745.1	951013	953218	23884186	protein_coding	+	J9VIV5	J9VIV5_CRYNH	Senescence domain-containing protein	CNAG_00374	Cryptococcus neoformans var. grubii serotype A (strain H99 / ATCC 208821 / CBS 10515 / FGSC 9487) (Filobasidiella neoformans var. grubii)	583	NA	23884186;	NA	CNAG_00374	NA	NA	NA	NA	NA	NA	AFR92509;
CNAG_00375	NC_026745.1:953378-956594	YPD_slu7kd	YPD_WT	OK	27.6764	30.1878	0.12531	0.564881	0.3219	0.519313	no	NC_026745.1	953379	956594	23884187	protein_coding	-	J9VLF1	J9VLF1_CRYNH	Histone acetyltransferase GCN5 (EC 2.3.1.48)	CNAG_00375	Cryptococcus neoformans var. grubii serotype A (strain H99 / ATCC 208821 / CBS 10515 / FGSC 9487) (Filobasidiella neoformans var. grubii)	792	Acetyltransferase family, GCN5 subfamily	23884187;	NA	CNAG_00375	NA	NA	nucleus [GO:0005634]	nucleus [GO:0005634]; histone acetyltransferase activity [GO:0004402]	histone acetyltransferase activity [GO:0004402]	GO:0004402; GO:0005634	AFR92510;
CNAG_00376	NC_026745.1:958472-965653	YPD_slu7kd	YPD_WT	OK	9.71191	2.81034	-1.78901	-1.52505	0.01315	0.0440434	yes	NC_026745.1	958473	960118	23884188	protein_coding	+	J9VDZ3	J9VDZ3_CRYNH	Uncharacterized protein	CNAG_00376	Cryptococcus neoformans var. grubii serotype A (strain H99 / ATCC 208821 / CBS 10515 / FGSC 9487) (Filobasidiella neoformans var. grubii)	346	NA	23884188;	NA	CNAG_00376	NA	NA	NA	NA	NA	NA	AFR92512;
CNAG_00377	NC_026745.1:958472-965653	YPD_slu7kd	YPD_WT	OK	28.1221	12.0132	-1.22709	-5.40339	5e-05	0.000335454	yes	NC_026745.1	958883	965653	23884189	protein_coding	-	J9VEP2	J9VEP2_CRYNH	DNA topoisomerase 2 (EC 5.6.2.2)	CNAG_00377	Cryptococcus neoformans var. grubii serotype A (strain H99 / ATCC 208821 / CBS 10515 / FGSC 9487) (Filobasidiella neoformans var. grubii)	1312	Type II topoisomerase family	23884189;	NA	CNAG_00377	FUNCTION: Control of topological states of DNA by transient breakage and subsequent rejoining of DNA strands. Topoisomerase II makes double-strand breaks. {ECO:0000256|RuleBase:RU362094}.	DNA topological change [GO:0006265]	NA	ATP binding [GO:0005524]; DNA binding [GO:0003677]; DNA topoisomerase type II (double strand cut, ATP-hydrolyzing) activity [GO:0003918]; metal ion binding [GO:0046872]; DNA topological change [GO:0006265]	ATP binding [GO:0005524]; DNA binding [GO:0003677]; DNA topoisomerase type II (double strand cut, ATP-hydrolyzing) activity [GO:0003918]; metal ion binding [GO:0046872]	GO:0003677; GO:0003918; GO:0005524; GO:0006265; GO:0046872	AFR92513;AGV15299;
CNAG_00378	NC_026745.1:967714-970168	YPD_slu7kd	YPD_WT	OK	2.28939	3.72241	0.701274	2.10479	0.0004	0.00218854	yes	NC_026745.1	967715	970168	23884190	protein_coding	+	J9VIV8	J9VIV8_CRYNH	Uncharacterized protein	CNAG_00378	Cryptococcus neoformans var. grubii serotype A (strain H99 / ATCC 208821 / CBS 10515 / FGSC 9487) (Filobasidiella neoformans var. grubii)	114	NA	23884190;	NA	CNAG_00378	NA	NA	NA	NA	NA	NA	AFR92514;
CNAG_00383	NC_026745.1:1006713-1013866	YPD_slu7kd	YPD_WT	OK	18.3177	40.2545	1.13591	5.0174	5e-05	0.000335454	yes	NC_026745.1	1006714	1012296	23884191	protein_coding	+	J9VGP8	J9VGP8_CRYNH	Phospholipid-transporting ATPase (EC 7.6.2.1)	CNAG_00383	Cryptococcus neoformans var. grubii serotype A (strain H99 / ATCC 208821 / CBS 10515 / FGSC 9487) (Filobasidiella neoformans var. grubii)	1329	Cation transport ATPase (P-type) (TC 3.A.3) family, Type IV subfamily	23884191;	NA	CNAG_00383	NA	phospholipid transport [GO:0015914]	integral component of membrane [GO:0016021]	integral component of membrane [GO:0016021]; ATP binding [GO:0005524]; ATPase-coupled intramembrane lipid transporter activity [GO:0140326]; magnesium ion binding [GO:0000287]; phospholipid transport [GO:0015914]	ATPase-coupled intramembrane lipid transporter activity [GO:0140326]; ATP binding [GO:0005524]; magnesium ion binding [GO:0000287]	GO:0000287; GO:0005524; GO:0015914; GO:0016021; GO:0140326	AFR92516;
CNAG_00384	NC_026745.1:1006713-1013866	YPD_slu7kd	YPD_WT	OK	3.20122	5.78385	0.853409	0.798075	0.1713	0.333325	no	NC_026745.1	1011779	1013866	23884192	protein_coding	-	J9VDZ7	J9VDZ7_CRYNH	RAD51-like protein 2	CNAG_00384	Cryptococcus neoformans var. grubii serotype A (strain H99 / ATCC 208821 / CBS 10515 / FGSC 9487) (Filobasidiella neoformans var. grubii)	389	NA	23884192;	NA	CNAG_00384	NA	DNA repair [GO:0006281]	NA	ATP binding [GO:0005524]; DNA binding [GO:0003677]; DNA-dependent ATPase activity [GO:0008094]; DNA repair [GO:0006281]	ATP binding [GO:0005524]; DNA binding [GO:0003677]; DNA-dependent ATPase activity [GO:0008094]	GO:0003677; GO:0005524; GO:0006281; GO:0008094	AFR92517;
CNAG_00385	NC_026745.1:1014024-1015142	YPD_slu7kd	YPD_WT	OK	361.931	247.866	-0.546152	-2.47517	5e-05	0.000335454	yes	NC_026745.1	1014025	1015142	23884193	protein_coding	+	J9VEP5	J9VEP5_CRYNH	Proteasome subunit beta (EC 3.4.25.1)	CNAG_00385	Cryptococcus neoformans var. grubii serotype A (strain H99 / ATCC 208821 / CBS 10515 / FGSC 9487) (Filobasidiella neoformans var. grubii)	210	Peptidase T1B family	23884193;	NA	CNAG_00385	NA	proteasome-mediated ubiquitin-dependent protein catabolic process [GO:0043161]	cytoplasm [GO:0005737]; nucleus [GO:0005634]; proteasome core complex, beta-subunit complex [GO:0019774]	cytoplasm [GO:0005737]; nucleus [GO:0005634]; proteasome core complex, beta-subunit complex [GO:0019774]; threonine-type endopeptidase activity [GO:0004298]; proteasome-mediated ubiquitin-dependent protein catabolic process [GO:0043161]	threonine-type endopeptidase activity [GO:0004298]	GO:0004298; GO:0005634; GO:0005737; GO:0019774; GO:0043161	AFR92518;
CNAG_00386	NC_026745.1:1015364-1019267	YPD_slu7kd	YPD_WT	OK	37.3848	23.1566	-0.69103	-3.13076	5e-05	0.000335454	yes	NC_026745.1	1015365	1019267	23884194	protein_coding	+	J9VIW2	J9VIW2_CRYNH	Translation initiation factor 4G	CNAG_00386	Cryptococcus neoformans var. grubii serotype A (strain H99 / ATCC 208821 / CBS 10515 / FGSC 9487) (Filobasidiella neoformans var. grubii)	1169	NA	23884194;	NA	CNAG_00386	NA	NA	NA	translation initiation factor activity [GO:0003743]	translation initiation factor activity [GO:0003743]	GO:0003743	AFR92519;
CNAG_00387	NC_026745.1:1019394-1024858	YPD_slu7kd	YPD_WT	OK	10.477	9.14969	-0.195431	-0.543188	0.34585	0.544527	no	NC_026745.1	1019395	1021953	23884195	protein_coding	+	J9VLG1	J9VLG1_CRYNH	Rab-GAP TBC domain-containing protein	CNAG_00387	Cryptococcus neoformans var. grubii serotype A (strain H99 / ATCC 208821 / CBS 10515 / FGSC 9487) (Filobasidiella neoformans var. grubii)	745	NA	23884195;	NA	CNAG_00387	NA	NA	NA	NA	NA	NA	AFR92520;
CNAG_00388	NC_026745.1:1019394-1024858	YPD_slu7kd	YPD_WT	OK	12.9389	9.67077	-0.42001	-1.36926	0.0171	0.0548141	no	NC_026745.1	1021925	1024858	23884196	protein_coding	-	J9VGQ3	J9VGQ3_CRYNH	1-phosphatidylinositol-4-phosphate 5-kinase	CNAG_00388	Cryptococcus neoformans var. grubii serotype A (strain H99 / ATCC 208821 / CBS 10515 / FGSC 9487) (Filobasidiella neoformans var. grubii)	844	NA	23884196;	NA	CNAG_00388	NA	NA	NA	ATP binding [GO:0005524]; phosphatidylinositol phosphate kinase activity [GO:0016307]	ATP binding [GO:0005524]; phosphatidylinositol phosphate kinase activity [GO:0016307]	GO:0005524; GO:0016307	AFR92521;
CNAG_00389	NC_026745.1:1025009-1033565	YPD_slu7kd	YPD_WT	OK	25.8582	39.1728	0.599231	1.57752	0.0065	0.0243473	yes	NC_026745.1	1025010	1027209	23884197	protein_coding	+	J9VE00	J9VE00_CRYNH	Mitochondrial protein	CNAG_00389	Cryptococcus neoformans var. grubii serotype A (strain H99 / ATCC 208821 / CBS 10515 / FGSC 9487) (Filobasidiella neoformans var. grubii)	373	GcvT family, CAF17 subfamily	23884197;	NA	CNAG_00389	NA	NA	NA	NA	NA	NA	AFR92522;
CNAG_00390	NC_026745.1:1025009-1033565	YPD_slu7kd	YPD_WT	OK	14.822	19.5342	0.39826	0.989846	0.08615	0.199215	no	NC_026745.1	1027925	1031261	23884198	protein_coding	+	J9VEQ0	J9VEQ0_CRYNH	Myotubularin	CNAG_00390	Cryptococcus neoformans var. grubii serotype A (strain H99 / ATCC 208821 / CBS 10515 / FGSC 9487) (Filobasidiella neoformans var. grubii)	785	NA	23884198;	NA	CNAG_00390	NA	NA	NA	phosphatidylinositol-3-phosphatase activity [GO:0004438]; protein tyrosine phosphatase activity [GO:0004725]	phosphatidylinositol-3-phosphatase activity [GO:0004438]; protein tyrosine phosphatase activity [GO:0004725]	GO:0004438; GO:0004725	AFR92523;
CNAG_00391	NC_026745.1:1025009-1033565	YPD_slu7kd	YPD_WT	OK	29.4312	19.6032	-0.586256	-0.904182	0.11285	0.244989	no	NC_026745.1	1030417	1031712	23884199	protein_coding	-	J9VIW6	J9VIW6_CRYNH	Uncharacterized protein	CNAG_00391	Cryptococcus neoformans var. grubii serotype A (strain H99 / ATCC 208821 / CBS 10515 / FGSC 9487) (Filobasidiella neoformans var. grubii)	315	NA	23884199;	NA	CNAG_00391	NA	NA	NA	NA	NA	NA	AFR92524;
CNAG_00392	NC_026745.1:1025009-1033565	YPD_slu7kd	YPD_WT	OK	8.8453	7.58725	-0.221333	-0.24475	0.6723	0.821719	no	NC_026745.1	1031689	1033565	23884200	protein_coding	+	T2BP28	T2BP28_CRYNH	Kelch repeat-containing protein, variant	CNAG_00392	Cryptococcus neoformans var. grubii serotype A (strain H99 / ATCC 208821 / CBS 10515 / FGSC 9487) (Filobasidiella neoformans var. grubii)	465	NA	23884200;	NA	CNAG_00392	NA	NA	NA	NA	NA	NA	AGV15304;
CNAG_00393	NC_026745.1:1033575-1036996	YPD_slu7kd	YPD_WT	OK	90.6737	91.6204	0.0149849	0.0673338	0.90625	0.955947	no	NC_026745.1	1033576	1036996	23884201	protein_coding	-	J9VGQ7	J9VGQ7_CRYNH	1,4-alpha-glucan-branching enzyme (EC 2.4.1.18) (Glycogen-branching enzyme)	CNAG_00393	Cryptococcus neoformans var. grubii serotype A (strain H99 / ATCC 208821 / CBS 10515 / FGSC 9487) (Filobasidiella neoformans var. grubii)	682	Glycosyl hydrolase 13 family, GlgB subfamily	23884201;	NA	CNAG_00393	NA	glycogen biosynthetic process [GO:0005978]	NA	1,4-alpha-glucan branching enzyme activity [GO:0003844]; 1,4-alpha-glucan branching enzyme activity (using a glucosylated glycogenin as primer for glycogen synthesis) [GO:0102752]; cation binding [GO:0043169]; hydrolase activity, hydrolyzing O-glycosyl compounds [GO:0004553]; glycogen biosynthetic process [GO:0005978]	1,4-alpha-glucan branching enzyme activity [GO:0003844]; 1,4-alpha-glucan branching enzyme activity (using a glucosylated glycogenin as primer for glycogen synthesis) [GO:0102752]; cation binding [GO:0043169]; hydrolase activity, hydrolyzing O-glycosyl compounds [GO:0004553]	GO:0003844; GO:0004553; GO:0005978; GO:0043169; GO:0102752	AFR92526;
CNAG_00394	NC_026745.1:1037174-1039906	YPD_slu7kd	YPD_WT	OK	62.2957	28.1324	-1.1469	-2.51996	0.00025	0.00144332	yes	NC_026745.1	1037209	1038063	23884202	protein_coding	+	J9VE05	J9VE05_CRYNH	Diphthamide biosynthesis protein 3	CNAG_00394	Cryptococcus neoformans var. grubii serotype A (strain H99 / ATCC 208821 / CBS 10515 / FGSC 9487) (Filobasidiella neoformans var. grubii)	153	NA	23884202;	NA	CNAG_00394	NA	NA	NA	metal ion binding [GO:0046872]	metal ion binding [GO:0046872]	GO:0046872	AFR92527;
CNAG_00395	NC_026745.1:1037174-1039906	YPD_slu7kd	YPD_WT	OK	14.0214	19.9886	0.511542	1.6235	0.0051	0.0198354	yes	NC_026745.1	1037175	1039906	23884203	protein_coding	-	J9VEQ1	J9VEQ1_CRYNH	Structure-specific endonuclease subunit SLX1 (EC 3.1.-.-)	SLX1 CNAG_00395	Cryptococcus neoformans var. grubii serotype A (strain H99 / ATCC 208821 / CBS 10515 / FGSC 9487) (Filobasidiella neoformans var. grubii)	459	SLX1 family	23884203;	SLX1	CNAG_00395	FUNCTION: Catalytic subunit of the SLX1-SLX4 structure-specific endonuclease that resolves DNA secondary structures generated during DNA repair and recombination. Has endonuclease activity towards branched DNA substrates, introducing single-strand cuts in duplex DNA close to junctions with ss-DNA. {ECO:0000256|HAMAP-Rule:MF_03100}.	DNA recombination [GO:0006310]; DNA repair [GO:0006281]	Slx1-Slx4 complex [GO:0033557]	Slx1-Slx4 complex [GO:0033557]; 5'-flap endonuclease activity [GO:0017108]; DNA recombination [GO:0006310]; DNA repair [GO:0006281]	5'-flap endonuclease activity [GO:0017108]	GO:0006281; GO:0006310; GO:0017108; GO:0033557	AFR92528;
CNAG_00396	NC_026745.1:1039956-1042941	YPD_slu7kd	YPD_WT	OK	27.9774	27.2013	-0.0405868	-0.181511	0.7577	0.874283	no	NC_026745.1	1039957	1042941	23884204	protein_coding	-	J9VIW8	J9VIW8_CRYNH	AGC/PKA protein kinase	CNAG_00396	Cryptococcus neoformans var. grubii serotype A (strain H99 / ATCC 208821 / CBS 10515 / FGSC 9487) (Filobasidiella neoformans var. grubii)	515	NA	23884204;	NA	CNAG_00396	NA	NA	NA	ATP binding [GO:0005524]; protein serine/threonine kinase activity [GO:0004674]	ATP binding [GO:0005524]; protein serine/threonine kinase activity [GO:0004674]	GO:0004674; GO:0005524	AFR92529;
CNAG_00397	NC_026745.1:1043001-1046605	YPD_slu7kd	YPD_WT	OK	6.31825	9.37535	0.569348	1.35457	0.01835	0.0580792	no	NC_026745.1	1043002	1045131	23884205	protein_coding	+	J9VLG9	J9VLG9_CRYNH	2-oxoisovalerate dehydrogenase E1 component, beta subunit	CNAG_00397	Cryptococcus neoformans var. grubii serotype A (strain H99 / ATCC 208821 / CBS 10515 / FGSC 9487) (Filobasidiella neoformans var. grubii)	447	NA	23884205;	NA	CNAG_00397	NA	NA	NA	catalytic activity [GO:0003824]	catalytic activity [GO:0003824]	GO:0003824	AFR92530;
CNAG_00398	NC_026745.1:1043001-1046605	YPD_slu7kd	YPD_WT	OK	17.5928	19.0301	0.113298	0.355845	0.538	0.721437	no	NC_026745.1	1045070	1046605	23884206	protein_coding	-	J9VGR1	J9VGR1_CRYNH	SH3 domain-containing protein	CNAG_00398	Cryptococcus neoformans var. grubii serotype A (strain H99 / ATCC 208821 / CBS 10515 / FGSC 9487) (Filobasidiella neoformans var. grubii)	276	NA	23884206;	NA	CNAG_00398	NA	NA	NA	NA	NA	NA	AFR92531;
CNAG_00399	NC_026745.1:1047100-1049527	YPD_slu7kd	YPD_WT	OK	62.6735	35.052	-0.838359	-3.74492	5e-05	0.000335454	yes	NC_026745.1	1047101	1049527	23884207	protein_coding	-	J9VE09	J9VE09_CRYNH	Transformer-2-beta isoform 3	CNAG_00399	Cryptococcus neoformans var. grubii serotype A (strain H99 / ATCC 208821 / CBS 10515 / FGSC 9487) (Filobasidiella neoformans var. grubii)	309	NA	23884207;	NA	CNAG_00399	NA	NA	NA	RNA binding [GO:0003723]	RNA binding [GO:0003723]	GO:0003723	AFR92532;
CNAG_00400	NC_026745.1:1050090-1053299	YPD_slu7kd	YPD_WT	OK	125.34	135.988	0.117628	0.479726	0.40445	0.603961	no	NC_026745.1	1050091	1051929	23884208	protein_coding	+	T2BQB2	T2BQB2_CRYNH	Secondary thiamine-phosphate synthase enzyme, variant	CNAG_00400	Cryptococcus neoformans var. grubii serotype A (strain H99 / ATCC 208821 / CBS 10515 / FGSC 9487) (Filobasidiella neoformans var. grubii)	144	UPF0047 family	23884208;	NA	CNAG_00400	NA	NA	NA	NA	NA	NA	AGV15305;
CNAG_00401	NC_026745.1:1050090-1053299	YPD_slu7kd	YPD_WT	OK	13.7336	15.9899	0.219457	0.386143	0.5034	0.693051	no	NC_026745.1	1050760	1053299	23884209	protein_coding	-	J9VIX3	J9VIX3_CRYNH	Phosphatidylinositol glycan, class U	CNAG_00401	Cryptococcus neoformans var. grubii serotype A (strain H99 / ATCC 208821 / CBS 10515 / FGSC 9487) (Filobasidiella neoformans var. grubii)	441	PIGU family	23884209;	NA	CNAG_00401	NA	attachment of GPI anchor to protein [GO:0016255]	GPI-anchor transamidase complex [GO:0042765]	GPI-anchor transamidase complex [GO:0042765]; attachment of GPI anchor to protein [GO:0016255]	NA	GO:0016255; GO:0042765	AFR92534;
CNAG_00402	NC_026745.1:1053462-1058951	YPD_slu7kd	YPD_WT	OK	86.8943	88.9531	0.0337836	0.1457	0.7947	0.896586	no	NC_026745.1	1053463	1058951	23884210	protein_coding	-	J9VLH4	J9VLH4_CRYNH	Translation initiation factor 4G	CNAG_00402	Cryptococcus neoformans var. grubii serotype A (strain H99 / ATCC 208821 / CBS 10515 / FGSC 9487) (Filobasidiella neoformans var. grubii)	1494	NA	23884210;	NA	CNAG_00402	NA	NA	NA	translation initiation factor activity [GO:0003743]	translation initiation factor activity [GO:0003743]	GO:0003743	AFR92535;
CNAG_00403	NC_026745.1:1059078-1063942	YPD_slu7kd	YPD_WT	OK	19.8871	15.6048	-0.349849	-1.21836	0.0348	0.0975893	no	NC_026745.1	1059079	1061370	23884211	protein_coding	+	J9VGR5	J9VGR5_CRYNH	Mitochondrial protein	CNAG_00403	Cryptococcus neoformans var. grubii serotype A (strain H99 / ATCC 208821 / CBS 10515 / FGSC 9487) (Filobasidiella neoformans var. grubii)	577	NA	23884211;	NA	CNAG_00403	NA	NA	NA	oxidoreductase activity [GO:0016491]	oxidoreductase activity [GO:0016491]	GO:0016491	AFR92536;
CNAG_00404	NC_026745.1:1059078-1063942	YPD_slu7kd	YPD_WT	OK	4.26329	7.94879	0.898768	1.747	0.0044	0.0175098	yes	NC_026745.1	1061345	1063942	23884212	protein_coding	-	J9VE13	J9VE13_CRYNH	RING zinc finger protein	CNAG_00404	Cryptococcus neoformans var. grubii serotype A (strain H99 / ATCC 208821 / CBS 10515 / FGSC 9487) (Filobasidiella neoformans var. grubii)	639	NA	23884212;	NA	CNAG_00404	NA	NA	NA	zinc ion binding [GO:0008270]	zinc ion binding [GO:0008270]	GO:0008270	AFR92537;
CNAG_00405	NC_026745.1:1064013-1073828	YPD_slu7kd	YPD_WT	OK	4.42427	4.42861	0.00141338	0.000296982	0.95235	0.97784	no	NC_026745.1	1064014	1067321	23884213	protein_coding	+	J9VEQ9	J9VEQ9_CRYNH	STE/STE20/YSK protein kinase	CNAG_00405	Cryptococcus neoformans var. grubii serotype A (strain H99 / ATCC 208821 / CBS 10515 / FGSC 9487) (Filobasidiella neoformans var. grubii)	917	NA	23884213;	NA	CNAG_00405	NA	NA	NA	ATP binding [GO:0005524]; protein serine/threonine kinase activity [GO:0004674]	ATP binding [GO:0005524]; protein serine/threonine kinase activity [GO:0004674]	GO:0004674; GO:0005524	AFR92538;
CNAG_00406	NC_026745.1:1064013-1073828	YPD_slu7kd	YPD_WT	OK	6.45779	4.55369	-0.504006	-0.108999	0.7647	0.878323	no	NC_026745.1	1067225	1070189	23884214	protein_coding	-	J9VIX6	J9VIX6_CRYNH	Uncharacterized protein	CNAG_00406	Cryptococcus neoformans var. grubii serotype A (strain H99 / ATCC 208821 / CBS 10515 / FGSC 9487) (Filobasidiella neoformans var. grubii)	898	NA	23884214;	NA	CNAG_00406	NA	NA	NA	NA	NA	NA	AFR92539;
CNAG_00407	NC_026745.1:1064013-1073828	YPD_slu7kd	YPD_WT	OK	397.109	1631.86	2.03891	6.9996	5e-05	0.000335454	yes	NC_026745.1	1070423	1073828	23884215	protein_coding	-	J9VLH9	J9VLH9_CRYNH	Glyoxal oxidase	CNAG_00407	Cryptococcus neoformans var. grubii serotype A (strain H99 / ATCC 208821 / CBS 10515 / FGSC 9487) (Filobasidiella neoformans var. grubii)	664	NA	23884215;	NA	CNAG_00407	NA	NA	NA	NA	NA	NA	AFR92540;
CNAG_00408	NC_026745.1:1074688-1076408	YPD_slu7kd	YPD_WT	OK	39.9173	31.4667	-0.343189	-1.44939	0.01145	0.0392466	yes	NC_026745.1	1074689	1076408	23884216	protein_coding	-	J9VGR9	J9VGR9_CRYNH	Serine/threonine-protein phosphatase (EC 3.1.3.16)	CNAG_00408	Cryptococcus neoformans var. grubii serotype A (strain H99 / ATCC 208821 / CBS 10515 / FGSC 9487) (Filobasidiella neoformans var. grubii)	309	PPP phosphatase family	23884216;	NA	CNAG_00408	NA	NA	NA	phosphoprotein phosphatase activity [GO:0004721]	phosphoprotein phosphatase activity [GO:0004721]	GO:0004721	AFR92541;
CNAG_00409	NC_026745.1:1076530-1081194	YPD_slu7kd	YPD_WT	OK	103.257	94.0784	-0.134304	-0.430049	0.4523	0.649693	no	NC_026745.1	1076531	1078070	23884217	protein_coding	+	J9VE17	J9VE17_CRYNH	Methyltransf_11 domain-containing protein	CNAG_00409	Cryptococcus neoformans var. grubii serotype A (strain H99 / ATCC 208821 / CBS 10515 / FGSC 9487) (Filobasidiella neoformans var. grubii)	364	NA	23884217;	NA	CNAG_00409	NA	NA	NA	methyltransferase activity [GO:0008168]	methyltransferase activity [GO:0008168]	GO:0008168	AFR92542;
CNAG_00410	NC_026745.1:1076530-1081194	YPD_slu7kd	YPD_WT	OK	47.9135	38.4898	-0.315955	-0.966086	0.09035	0.206719	no	NC_026745.1	1078022	1081194	23884218	protein_coding	-	J9VER4	J9VER4_CRYNH	RRM domain-containing protein	CNAG_00410	Cryptococcus neoformans var. grubii serotype A (strain H99 / ATCC 208821 / CBS 10515 / FGSC 9487) (Filobasidiella neoformans var. grubii)	755	NA	23884218;	NA	CNAG_00410	NA	NA	NA	RNA binding [GO:0003723]	RNA binding [GO:0003723]	GO:0003723	AFR92543;
CNAG_00411	NC_026745.1:1081290-1083174	YPD_slu7kd	YPD_WT	OK	65.1598	51.5954	-0.336739	-1.51942	0.0083	0.029969	yes	NC_026745.1	1081291	1083174	23884219	protein_coding	+	J9VIX9	J9VIX9_CRYNH	Nucleoporin p58/p45	CNAG_00411	Cryptococcus neoformans var. grubii serotype A (strain H99 / ATCC 208821 / CBS 10515 / FGSC 9487) (Filobasidiella neoformans var. grubii)	492	NA	23884219;	NA	CNAG_00411	NA	protein transport [GO:0015031]	nuclear pore [GO:0005643]	nuclear pore [GO:0005643]; nuclear localization sequence binding [GO:0008139]; structural constituent of nuclear pore [GO:0017056]; protein transport [GO:0015031]	nuclear localization sequence binding [GO:0008139]; structural constituent of nuclear pore [GO:0017056]	GO:0005643; GO:0008139; GO:0015031; GO:0017056	AFR92544;
CNAG_00412	NC_026745.1:1083593-1084152	YPD_slu7kd	YPD_WT	OK	3.89723	4.01333	0.0423494	0.07064	0.8915	0.948958	no	NC_026745.1	1083594	1084152	23884220	protein_coding	-	J9VLI4	J9VLI4_CRYNH	Uncharacterized protein	CNAG_00412	Cryptococcus neoformans var. grubii serotype A (strain H99 / ATCC 208821 / CBS 10515 / FGSC 9487) (Filobasidiella neoformans var. grubii)	169	NA	23884220;	NA	CNAG_00412	NA	NA	NA	NA	NA	NA	AFR92545;
CNAG_00413	NC_026745.1:1084958-1087465	YPD_slu7kd	YPD_WT	OK	79.3573	139.128	0.809973	3.62076	5e-05	0.000335454	yes	NC_026745.1	1084959	1087465	23884221	protein_coding	-	J9VGS3	J9VGS3_CRYNH	Nuclear protein	CNAG_00413	Cryptococcus neoformans var. grubii serotype A (strain H99 / ATCC 208821 / CBS 10515 / FGSC 9487) (Filobasidiella neoformans var. grubii)	678	NA	23884221;	NA	CNAG_00413	NA	NA	NA	2-oxoglutarate-dependent dioxygenase activity [GO:0016706]; iron ion binding [GO:0005506]; L-ascorbic acid binding [GO:0031418]	2-oxoglutarate-dependent dioxygenase activity [GO:0016706]; iron ion binding [GO:0005506]; L-ascorbic acid binding [GO:0031418]	GO:0005506; GO:0016706; GO:0031418	AFR92546;
CNAG_00414	NC_026745.1:1087590-1089215	YPD_slu7kd	YPD_WT	OK	16.4573	21.2622	0.369561	1.45731	0.0116	0.0396858	yes	NC_026745.1	1087591	1089215	23884222	protein_coding	+	J9VE20	J9VE20_CRYNH	PfkB domain-containing protein	CNAG_00414	Cryptococcus neoformans var. grubii serotype A (strain H99 / ATCC 208821 / CBS 10515 / FGSC 9487) (Filobasidiella neoformans var. grubii)	375	NA	23884222;	NA	CNAG_00414	NA	NA	NA	NA	NA	NA	AFR92547;
CNAG_00415	NC_026745.1:1089397-1094307	YPD_slu7kd	YPD_WT	OK	7.16676	3.8182	-0.908429	-2.49759	0.0001	0.000632931	yes	NC_026745.1	1089398	1093237	23884223	protein_coding	+	J9VER8	J9VER8_CRYNH	CMGC/CDK protein kinase	CNAG_00415	Cryptococcus neoformans var. grubii serotype A (strain H99 / ATCC 208821 / CBS 10515 / FGSC 9487) (Filobasidiella neoformans var. grubii)	500	NA	23884223;	NA	CNAG_00415	NA	NA	NA	ATP binding [GO:0005524]; protein kinase activity [GO:0004672]	ATP binding [GO:0005524]; protein kinase activity [GO:0004672]	GO:0004672; GO:0005524	AFR92548;
CNAG_00416	NC_026745.1:1089397-1094307	YPD_slu7kd	YPD_WT	OK	8.17613	9.25442	0.178726	0.532921	0.3423	0.541159	no	NC_026745.1	1091430	1094307	23884224	protein_coding	-	J9VIY2	J9VIY2_CRYNH	F-box/wd-repeat protein lin-23	CNAG_00416	Cryptococcus neoformans var. grubii serotype A (strain H99 / ATCC 208821 / CBS 10515 / FGSC 9487) (Filobasidiella neoformans var. grubii)	766	NA	23884224;	NA	CNAG_00416	NA	NA	NA	NA	NA	NA	AFR92549;
CNAG_00417	NC_026745.1:1094380-1096510	YPD_slu7kd	YPD_WT	OK	915.074	650.144	-0.493129	-1.95969	0.0007	0.00358977	yes	NC_026745.1	1094381	1096510	23884225	protein_coding	-	J9VLI9	J9VLI9_CRYNH	Elongation factor 1-gamma	CNAG_00417	Cryptococcus neoformans var. grubii serotype A (strain H99 / ATCC 208821 / CBS 10515 / FGSC 9487) (Filobasidiella neoformans var. grubii)	419	NA	23884225;	NA	CNAG_00417	NA	NA	NA	translation elongation factor activity [GO:0003746]	translation elongation factor activity [GO:0003746]	GO:0003746	AFR92550;
CNAG_00418	NC_026745.1:1096620-1098764	YPD_slu7kd	YPD_WT	OK	78.2851	132.895	0.763481	3.43755	5e-05	0.000335454	yes	NC_026745.1	1096621	1098764	23884226	protein_coding	-	J9VGS7	J9VGS7_CRYNH	S-adenosylmethionine synthase (EC 2.5.1.6)	CNAG_00418	Cryptococcus neoformans var. grubii serotype A (strain H99 / ATCC 208821 / CBS 10515 / FGSC 9487) (Filobasidiella neoformans var. grubii)	397	AdoMet synthase family	23884226;	NA	CNAG_00418	FUNCTION: Catalyzes the formation of S-adenosylmethionine from methionine and ATP. {ECO:0000256|RuleBase:RU000541}.	one-carbon metabolic process [GO:0006730]; S-adenosylmethionine biosynthetic process [GO:0006556]	NA	ATP binding [GO:0005524]; metal ion binding [GO:0046872]; methionine adenosyltransferase activity [GO:0004478]; one-carbon metabolic process [GO:0006730]; S-adenosylmethionine biosynthetic process [GO:0006556]	ATP binding [GO:0005524]; metal ion binding [GO:0046872]; methionine adenosyltransferase activity [GO:0004478]	GO:0004478; GO:0005524; GO:0006556; GO:0006730; GO:0046872	AFR92551;
CNAG_00419	NC_026745.1:1098865-1100808	YPD_slu7kd	YPD_WT	OK	1.88583	4.09988	1.12038	2.216	0.00025	0.00144332	yes	NC_026745.1	1099041	1100808	23884227	protein_coding	-	J9VE24	J9VE24_CRYNH	DNA polymerase (EC 2.7.7.7)	CNAG_00419	Cryptococcus neoformans var. grubii serotype A (strain H99 / ATCC 208821 / CBS 10515 / FGSC 9487) (Filobasidiella neoformans var. grubii)	343	DNA polymerase type-X family	23884227;	NA	CNAG_00419	FUNCTION: DNA polymerase that functions in several pathways of DNA repair. Involved in base excision repair (BER) responsible for repair of lesions that give rise to abasic (AP) sites in DNA. Also contributes to DNA double-strand break repair by non-homologous end joining and homologous recombination. Has both template-dependent and template-independent (terminal transferase) DNA polymerase activ…	DNA repair [GO:0006281]	nucleus [GO:0005634]	nucleus [GO:0005634]; DNA binding [GO:0003677]; DNA-directed DNA polymerase activity [GO:0003887]; metal ion binding [GO:0046872]; DNA repair [GO:0006281]	DNA binding [GO:0003677]; DNA-directed DNA polymerase activity [GO:0003887]; metal ion binding [GO:0046872]	GO:0003677; GO:0003887; GO:0005634; GO:0006281; GO:0046872	AFR92552;
CNAG_00420	NC_026745.1:1101382-1103068	YPD_slu7kd	YPD_WT	OK	36.909	24.7346	-0.577442	-1.27699	0.02755	0.0808978	no	NC_026745.1	1101383	1102414	23884228	protein_coding	+	J9VES2	J9VES2_CRYNH	Dolichol-phosphate mannosyltransferase subunit 3	CNAG_00420	Cryptococcus neoformans var. grubii serotype A (strain H99 / ATCC 208821 / CBS 10515 / FGSC 9487) (Filobasidiella neoformans var. grubii)	95	DPM3 family	23884228;	NA	CNAG_00420	FUNCTION: Stabilizer subunit of the dolichol-phosphate mannose (DPM) synthase complex; tethers catalytic subunit to the ER. {ECO:0000256|RuleBase:RU365085}.	protein glycosylation [GO:0006486]	endoplasmic reticulum membrane [GO:0005789]; integral component of membrane [GO:0016021]	endoplasmic reticulum membrane [GO:0005789]; integral component of membrane [GO:0016021]; transferase activity, transferring glycosyl groups [GO:0016757]; protein glycosylation [GO:0006486]	transferase activity, transferring glycosyl groups [GO:0016757]	GO:0005789; GO:0006486; GO:0016021; GO:0016757	AFR92553;
CNAG_00421	NC_026745.1:1101382-1103068	YPD_slu7kd	YPD_WT	OK	92.2022	94.0346	0.0283901	0.107458	0.8509	0.927921	no	NC_026745.1	1101940	1103068	23884229	protein_coding	-	J9VIY5	J9VIY5_CRYNH	Charged multivesicular body protein 3	CNAG_00421	Cryptococcus neoformans var. grubii serotype A (strain H99 / ATCC 208821 / CBS 10515 / FGSC 9487) (Filobasidiella neoformans var. grubii)	212	NA	23884229;	NA	CNAG_00421	NA	vacuolar transport [GO:0007034]	NA	vacuolar transport [GO:0007034]	NA	GO:0007034	AFR92554;
CNAG_00422	NC_026745.1:1103228-1107300	YPD_slu7kd	YPD_WT	OK	23.4848	10.5243	-1.158	-5.05768	5e-05	0.000335454	yes	NC_026745.1	1103229	1107300	23884230	protein_coding	+	T2BQG1	T2BQG1_CRYNH	Uncharacterized protein	CNAG_00422	Cryptococcus neoformans var. grubii serotype A (strain H99 / ATCC 208821 / CBS 10515 / FGSC 9487) (Filobasidiella neoformans var. grubii)	1110	NA	23884230;	NA	CNAG_00422	NA	NA	NA	NA	NA	NA	AGV15306;
CNAG_00423	NC_026745.1:1107952-1109121	YPD_slu7kd	YPD_WT	OK	24.9822	8.18408	-1.61001	-5.42874	5e-05	0.000335454	yes	NC_026745.1	1107953	1109121	23884231	protein_coding	-	J9VGT1	J9VGT1_CRYNH	Kinetochore protein Spc24, fungi type	CNAG_00423	Cryptococcus neoformans var. grubii serotype A (strain H99 / ATCC 208821 / CBS 10515 / FGSC 9487) (Filobasidiella neoformans var. grubii)	223	SPC24 family	23884231;	NA	CNAG_00423	NA	cell cycle [GO:0007049]; cell division [GO:0051301]	condensed chromosome kinetochore [GO:0000777]; nucleus [GO:0005634]	condensed chromosome kinetochore [GO:0000777]; nucleus [GO:0005634]; cell cycle [GO:0007049]; cell division [GO:0051301]	NA	GO:0000777; GO:0005634; GO:0007049; GO:0051301	AFR92556;
CNAG_00424	NC_026745.1:1109280-1112546	YPD_slu7kd	YPD_WT	OK	18.353	20.577	0.165018	0.725137	0.19895	0.371854	no	NC_026745.1	1109281	1112546	23884232	protein_coding	+	J9VE30	J9VE30_CRYNH	Choline-phosphate cytidylyltransferase	CNAG_00424	Cryptococcus neoformans var. grubii serotype A (strain H99 / ATCC 208821 / CBS 10515 / FGSC 9487) (Filobasidiella neoformans var. grubii)	453	Cytidylyltransferase family	23884232;	NA	CNAG_00424	NA	phospholipid biosynthetic process [GO:0008654]	NA	nucleotidyltransferase activity [GO:0016779]; phospholipid biosynthetic process [GO:0008654]	nucleotidyltransferase activity [GO:0016779]	GO:0008654; GO:0016779	AFR92557;
CNAG_00425	NC_026745.1:1109280-1112546	YPD_slu7kd	YPD_WT	NOTEST	0.105573	0.0289124	-1.86847	0	1	1	no	NC_026745.1	1111224	1112502	23884233	protein_coding	-	J9VES6	J9VES6_CRYNH	Uncharacterized protein	CNAG_00425	Cryptococcus neoformans var. grubii serotype A (strain H99 / ATCC 208821 / CBS 10515 / FGSC 9487) (Filobasidiella neoformans var. grubii)	397	NA	23884233;	NA	CNAG_00425	NA	NA	integral component of membrane [GO:0016021]	integral component of membrane [GO:0016021]	NA	GO:0016021	AFR92558;
CNAG_00426	NC_026745.1:1112659-1115398	YPD_slu7kd	YPD_WT	OK	15.6144	17.5976	0.172501	0.738935	0.1979	0.37039	no	NC_026745.1	1112660	1115398	23884234	protein_coding	-	J9VIY9	J9VIY9_CRYNH	UBA/TS-N domain-containing protein	CNAG_00426	Cryptococcus neoformans var. grubii serotype A (strain H99 / ATCC 208821 / CBS 10515 / FGSC 9487) (Filobasidiella neoformans var. grubii)	794	NA	23884234;	NA	CNAG_00426	NA	NA	nucleus [GO:0005634]	nucleus [GO:0005634]	NA	GO:0005634	AFR92559;
CNAG_00427	NC_026745.1:1115432-1121604	YPD_slu7kd	YPD_WT	OK	27.7945	21.9219	-0.342424	-1.19691	0.03775	0.104221	no	NC_026745.1	1115433	1117798	23884235	protein_coding	-	J9VLK0	J9VLK0_CRYNH	Type 2C protein Phosphatase	CNAG_00427	Cryptococcus neoformans var. grubii serotype A (strain H99 / ATCC 208821 / CBS 10515 / FGSC 9487) (Filobasidiella neoformans var. grubii)	606	NA	23884235;	NA	CNAG_00427	NA	NA	NA	protein serine/threonine phosphatase activity [GO:0004722]	protein serine/threonine phosphatase activity [GO:0004722]	GO:0004722	AFR92560;
CNAG_00428	NC_026745.1:1115432-1121604	YPD_slu7kd	YPD_WT	OK	2.61995	1.98204	-0.402553	-0.482388	0.41025	0.609766	no	NC_026745.1	1117769	1120721	23884236	protein_coding	+	J9VGT5	J9VGT5_CRYNH	Uncharacterized protein	CNAG_00428	Cryptococcus neoformans var. grubii serotype A (strain H99 / ATCC 208821 / CBS 10515 / FGSC 9487) (Filobasidiella neoformans var. grubii)	407	NA	23884236;	NA	CNAG_00428	NA	NA	integral component of membrane [GO:0016021]	integral component of membrane [GO:0016021]	NA	GO:0016021	AFR92561;
CNAG_00429	NC_026745.1:1115432-1121604	YPD_slu7kd	YPD_WT	OK	13.0119	6.76165	-0.944383	-1.91401	0.00195	0.00870243	yes	NC_026745.1	1119270	1121604	23884237	protein_coding	-	J9VE31	J9VE31_CRYNH	tRNA-dihydrouridine synthase 1	CNAG_00429	Cryptococcus neoformans var. grubii serotype A (strain H99 / ATCC 208821 / CBS 10515 / FGSC 9487) (Filobasidiella neoformans var. grubii)	615	NA	23884237;	NA	CNAG_00429	NA	NA	NA	flavin adenine dinucleotide binding [GO:0050660]; tRNA dihydrouridine synthase activity [GO:0017150]	flavin adenine dinucleotide binding [GO:0050660]; tRNA dihydrouridine synthase activity [GO:0017150]	GO:0017150; GO:0050660	AFR92562;
CNAG_00430	NC_026745.1:1121658-1126595	YPD_slu7kd	YPD_WT	OK	2.24968	4.2404	0.91448	0.395064	0.7292	0.858289	no	NC_026745.1	1121659	1122563	23884238	protein_coding	+	J9VET0	J9VET0_CRYNH	Required for respiratory growth protein 9, mitochondrial	CNAG_00430	Cryptococcus neoformans var. grubii serotype A (strain H99 / ATCC 208821 / CBS 10515 / FGSC 9487) (Filobasidiella neoformans var. grubii)	246	RRG9 family	23884238;	NA	CNAG_00430	FUNCTION: Required for respiratory activity and maintenance and expression of the mitochondrial genome. {ECO:0000256|ARBA:ARBA00003548}.	NA	mitochondrion [GO:0005739]	mitochondrion [GO:0005739]	NA	GO:0005739	AFR92563;
CNAG_00433	NC_026745.1:1127052-1130835	YPD_slu7kd	YPD_WT	OK	10.2568	8.11032	-0.338747	-1.39428	0.01395	0.0461884	yes	NC_026745.1	1127053	1130835	23884239	protein_coding	-	J9VLK4	J9VLK4_CRYNH	MFS domain-containing protein	CNAG_00433	Cryptococcus neoformans var. grubii serotype A (strain H99 / ATCC 208821 / CBS 10515 / FGSC 9487) (Filobasidiella neoformans var. grubii)	653	NA	23884239;	NA	CNAG_00433	NA	NA	integral component of membrane [GO:0016021]	integral component of membrane [GO:0016021]; transmembrane transporter activity [GO:0022857]	transmembrane transporter activity [GO:0022857]	GO:0016021; GO:0022857	AFR92565;
CNAG_00434	NC_026745.1:1131019-1137035	YPD_slu7kd	YPD_WT	OK	36.9106	32.9144	-0.165318	-0.433141	0.4523	0.649693	no	NC_026745.1	1131020	1132756	23884240	protein_coding	-	J9VGU0	J9VGU0_CRYNH	Arginine N-methyltransferase 2 (EC 2.1.1.-)	CNAG_00434	Cryptococcus neoformans var. grubii serotype A (strain H99 / ATCC 208821 / CBS 10515 / FGSC 9487) (Filobasidiella neoformans var. grubii)	382	Class I-like SAM-binding methyltransferase superfamily, RMT2 methyltransferase family	23884240;	NA	CNAG_00434	FUNCTION: S-adenosyl-L-methionine-dependent protein-arginine N-methyltransferase that methylates the delta-nitrogen atom of arginine residues to form N5-methylarginine (type IV) in target proteins. Monomethylates ribosomal protein L12. {ECO:0000256|ARBA:ARBA00002207, ECO:0000256|PIRNR:PIRNR038148}.	NA	cytoplasm [GO:0005737]; nucleus [GO:0005634]	cytoplasm [GO:0005737]; nucleus [GO:0005634]; protein-arginine N-methyltransferase activity [GO:0016274]	protein-arginine N-methyltransferase activity [GO:0016274]	GO:0005634; GO:0005737; GO:0016274	AFR92566;
CNAG_00435	NC_026745.1:1131019-1137035	YPD_slu7kd	YPD_WT	OK	10.5476	8.25473	-0.353618	-0.510021	0.37125	0.570823	no	NC_026745.1	1132283	1133995	23884241	protein_coding	+	J9VE36	J9VE36_CRYNH	Uncharacterized protein	CNAG_00435	Cryptococcus neoformans var. grubii serotype A (strain H99 / ATCC 208821 / CBS 10515 / FGSC 9487) (Filobasidiella neoformans var. grubii)	283	NA	23884241;	NA	CNAG_00435	NA	NA	NA	NA	NA	NA	AFR92567;
CNAG_00436	NC_026745.1:1131019-1137035	YPD_slu7kd	YPD_WT	OK	28.2351	26.1552	-0.110395	-0.367767	0.51575	0.703607	no	NC_026745.1	1133815	1137035	23884242	protein_coding	-	J9VET3	J9VET3_CRYNH	Palmitoyltransferase (EC 2.3.1.225)	CNAG_00436	Cryptococcus neoformans var. grubii serotype A (strain H99 / ATCC 208821 / CBS 10515 / FGSC 9487) (Filobasidiella neoformans var. grubii)	776	DHHC palmitoyltransferase family	23884242;	NA	CNAG_00436	NA	NA	integral component of membrane [GO:0016021]	integral component of membrane [GO:0016021]; protein-cysteine S-palmitoyltransferase activity [GO:0019706]	protein-cysteine S-palmitoyltransferase activity [GO:0019706]	GO:0016021; GO:0019706	AFR92568;
CNAG_00437	NC_026745.1:1137225-1138091	YPD_slu7kd	YPD_WT	OK	33.7591	23.5296	-0.520798	-1.93504	0.00105	0.0051066	yes	NC_026745.1	1137226	1138091	23884243	protein_coding	-	J9VIZ9	J9VIZ9_CRYNH	Anaphase-promoting complex subunit 11	CNAG_00437	Cryptococcus neoformans var. grubii serotype A (strain H99 / ATCC 208821 / CBS 10515 / FGSC 9487) (Filobasidiella neoformans var. grubii)	164	NA	23884243;	NA	CNAG_00437	NA	cell division [GO:0051301]	anaphase-promoting complex [GO:0005680]	anaphase-promoting complex [GO:0005680]; metal ion binding [GO:0046872]; ubiquitin-protein transferase activity [GO:0004842]; cell division [GO:0051301]	metal ion binding [GO:0046872]; ubiquitin-protein transferase activity [GO:0004842]	GO:0004842; GO:0005680; GO:0046872; GO:0051301	AFR92569;
CNAG_00438	NC_026745.1:1138181-1143721	YPD_slu7kd	YPD_WT	OK	6.12133	8.01586	0.389013	0.599798	0.30275	0.498543	no	NC_026745.1	1138182	1140324	23884244	protein_coding	+	J9VLK6	J9VLK6_CRYNH	Uncharacterized protein	CNAG_00438	Cryptococcus neoformans var. grubii serotype A (strain H99 / ATCC 208821 / CBS 10515 / FGSC 9487) (Filobasidiella neoformans var. grubii)	305	NA	23884244;	NA	CNAG_00438	NA	NA	NA	NA	NA	NA	AFR92570;
CNAG_00439	NC_026745.1:1138181-1143721	YPD_slu7kd	YPD_WT	OK	14.7284	26.2265	0.832428	3.51424	5e-05	0.000335454	yes	NC_026745.1	1138192	1143721	23884245	protein_coding	-	J9VGU3	J9VGU3_CRYNH	Uncharacterized protein	CNAG_00439	Cryptococcus neoformans var. grubii serotype A (strain H99 / ATCC 208821 / CBS 10515 / FGSC 9487) (Filobasidiella neoformans var. grubii)	1040	Importin beta family	23884245;	NA	CNAG_00439	NA	NA	nucleus [GO:0005634]	nucleus [GO:0005634]	NA	GO:0005634	AFR92571;
CNAG_00440	NC_026745.1:1143871-1147569	YPD_slu7kd	YPD_WT	OK	14.4541	13.0529	-0.147105	-0.150318	0.77935	0.88748	no	NC_026745.1	1143872	1145519	23884246	protein_coding	+	J9VE41	J9VE41_CRYNH	RNA polymerase II holoenzyme cyclin-like subunit	CNAG_00440	Cryptococcus neoformans var. grubii serotype A (strain H99 / ATCC 208821 / CBS 10515 / FGSC 9487) (Filobasidiella neoformans var. grubii)	438	Cyclin family	23884246;	NA	CNAG_00440	NA	regulation of transcription by RNA polymerase II [GO:0006357]	integral component of membrane [GO:0016021]; mediator complex [GO:0016592]	integral component of membrane [GO:0016021]; mediator complex [GO:0016592]; cyclin-dependent protein serine/threonine kinase regulator activity [GO:0016538]; regulation of transcription by RNA polymerase II [GO:0006357]	cyclin-dependent protein serine/threonine kinase regulator activity [GO:0016538]	GO:0006357; GO:0016021; GO:0016538; GO:0016592	AFR92572;
CNAG_00441	NC_026745.1:1143871-1147569	YPD_slu7kd	YPD_WT	OK	256.799	121.784	-1.07631	-4.59214	5e-05	0.000335454	yes	NC_026745.1	1145420	1147569	23884247	protein_coding	-	J9VET5	J9VET5_CRYNH	Inosine-5'-monophosphate dehydrogenase (IMP dehydrogenase) (IMPD) (IMPDH) (EC 1.1.1.205)	CNAG_00441	Cryptococcus neoformans var. grubii serotype A (strain H99 / ATCC 208821 / CBS 10515 / FGSC 9487) (Filobasidiella neoformans var. grubii)	544	IMPDH/GMPR family	23884247;	NA	CNAG_00441	FUNCTION: Catalyzes the conversion of inosine 5'-phosphate (IMP) to xanthosine 5'-phosphate (XMP), the first committed and rate-limiting step in the de novo synthesis of guanine nucleotides, and therefore plays an important role in the regulation of cell growth. {ECO:0000256|HAMAP-Rule:MF_03156}.	GMP biosynthetic process [GO:0006177]	cytoplasm [GO:0005737]	cytoplasm [GO:0005737]; IMP dehydrogenase activity [GO:0003938]; metal ion binding [GO:0046872]; nucleotide binding [GO:0000166]; GMP biosynthetic process [GO:0006177]	IMP dehydrogenase activity [GO:0003938]; metal ion binding [GO:0046872]; nucleotide binding [GO:0000166]	GO:0000166; GO:0003938; GO:0005737; GO:0006177; GO:0046872	AFR92573;
CNAG_00442	NC_026745.1:1148738-1150979	YPD_slu7kd	YPD_WT	OK	18.2104	11.683	-0.64035	-2.63513	5e-05	0.000335454	yes	NC_026745.1	1148739	1150979	23884248	protein_coding	+	J9VJ02	J9VJ02_CRYNH	Cyclin	CNAG_00442	Cryptococcus neoformans var. grubii serotype A (strain H99 / ATCC 208821 / CBS 10515 / FGSC 9487) (Filobasidiella neoformans var. grubii)	426	NA	23884248;	NA	CNAG_00442	NA	NA	NA	NA	NA	NA	AFR92574;
CNAG_00443	NC_026745.1:1151126-1153261	YPD_slu7kd	YPD_WT	OK	7.19845	6.90771	-0.0594788	-0.214049	0.70675	0.843762	no	NC_026745.1	1151127	1153261	23884249	protein_coding	-	J9VLL2	J9VLL2_CRYNH	MFS domain-containing protein	CNAG_00443	Cryptococcus neoformans var. grubii serotype A (strain H99 / ATCC 208821 / CBS 10515 / FGSC 9487) (Filobasidiella neoformans var. grubii)	512	NA	23884249;	NA	CNAG_00443	NA	NA	integral component of membrane [GO:0016021]	integral component of membrane [GO:0016021]; transmembrane transporter activity [GO:0022857]	transmembrane transporter activity [GO:0022857]	GO:0016021; GO:0022857	AFR92575;
CNAG_00444	NC_026745.1:1153388-1155651	YPD_slu7kd	YPD_WT	OK	26.609	47.4786	0.835366	3.06965	5e-05	0.000335454	yes	NC_026745.1	1153389	1154429	23884250	protein_coding	+	J9VGU7	J9VGU7_CRYNH	Uncharacterized protein	CNAG_00444	Cryptococcus neoformans var. grubii serotype A (strain H99 / ATCC 208821 / CBS 10515 / FGSC 9487) (Filobasidiella neoformans var. grubii)	50	NA	23884250;	NA	CNAG_00444	NA	NA	NA	NA	NA	NA	AFR92576;
CNAG_00445	NC_026745.1:1155677-1159896	YPD_slu7kd	YPD_WT	OK	53.2583	44.467	-0.260272	-1.17937	0.0405	0.110284	no	NC_026745.1	1155678	1159896	23884251	protein_coding	+	J9VE45	J9VE45_CRYNH	Uncharacterized protein	CNAG_00445	Cryptococcus neoformans var. grubii serotype A (strain H99 / ATCC 208821 / CBS 10515 / FGSC 9487) (Filobasidiella neoformans var. grubii)	927	NA	23884251;	NA	CNAG_00445	NA	NA	nucleus [GO:0005634]	nucleus [GO:0005634]; DNA binding [GO:0003677]	DNA binding [GO:0003677]	GO:0003677; GO:0005634	AFR92577;
CNAG_00446	NC_026745.1:1159939-1160870	YPD_slu7kd	YPD_WT	OK	0.810576	1.0369	0.355251	0.465475	0.4216	0.620828	no	NC_026745.1	1159940	1160870	23884252	protein_coding	-	J9VET9	J9VET9_CRYNH	Uncharacterized protein	CNAG_00446	Cryptococcus neoformans var. grubii serotype A (strain H99 / ATCC 208821 / CBS 10515 / FGSC 9487) (Filobasidiella neoformans var. grubii)	290	NA	23884252;	NA	CNAG_00446	NA	NA	NA	NA	NA	NA	AFR92578;
CNAG_00447	NC_026745.1:1161094-1163090	YPD_slu7kd	YPD_WT	OK	235.643	116.512	-1.01612	-4.5124	5e-05	0.000335454	yes	NC_026745.1	1161095	1163090	23884253	protein_coding	-	J9VJ06	J9VJ06_CRYNH	CCT-beta	CNAG_00447	Cryptococcus neoformans var. grubii serotype A (strain H99 / ATCC 208821 / CBS 10515 / FGSC 9487) (Filobasidiella neoformans var. grubii)	523	TCP-1 chaperonin family	23884253;	NA	CNAG_00447	NA	protein folding [GO:0006457]	chaperonin-containing T-complex [GO:0005832]	chaperonin-containing T-complex [GO:0005832]; ATP binding [GO:0005524]; unfolded protein binding [GO:0051082]; protein folding [GO:0006457]	ATP binding [GO:0005524]; unfolded protein binding [GO:0051082]	GO:0005524; GO:0005832; GO:0006457; GO:0051082	AFR92579;
CNAG_00448	NC_026745.1:1163221-1165097	YPD_slu7kd	YPD_WT	OK	198.467	147.394	-0.429223	-1.91309	0.00055	0.00290321	yes	NC_026745.1	1163222	1165097	23884254	protein_coding	+	J9VLL6	J9VLL6_CRYNH	V-type proton ATPase subunit	CNAG_00448	Cryptococcus neoformans var. grubii serotype A (strain H99 / ATCC 208821 / CBS 10515 / FGSC 9487) (Filobasidiella neoformans var. grubii)	356	V-ATPase V0D/AC39 subunit family	23884254;	NA	CNAG_00448	FUNCTION: Vacuolar ATPase is responsible for acidifying a variety of intracellular compartments in eukaryotic cells. The active enzyme consists of a catalytic V1 domain attached to an integral membrane V0 proton pore complex. This subunit is a non-integral membrane component of the membrane pore domain and is required for proper assembly of the V0 sector. Might be involved in the regulated assemb…	NA	proton-transporting V-type ATPase, V0 domain [GO:0033179]	proton-transporting V-type ATPase, V0 domain [GO:0033179]; proton transmembrane transporter activity [GO:0015078]	proton transmembrane transporter activity [GO:0015078]	GO:0015078; GO:0033179	AFR92580;
CNAG_00449	NC_026745.1:1165345-1167913	YPD_slu7kd	YPD_WT	OK	29.8269	20.9594	-0.50902	-2.22783	0.0002	0.00118436	yes	NC_026745.1	1165346	1167913	23884255	protein_coding	-	J9VGV1	J9VGV1_CRYNH	20S-pre-rRNA D-site endonuclease NOB1	CNAG_00449	Cryptococcus neoformans var. grubii serotype A (strain H99 / ATCC 208821 / CBS 10515 / FGSC 9487) (Filobasidiella neoformans var. grubii)	493	NOB1 family	23884255;	NA	CNAG_00449	FUNCTION: Required for the synthesis of 40S ribosome subunits. Has a role in processing 20S pre-rRNA into the mature 18S rRNA, where it is required for cleavage at the 3' end of the mature 18S rRNA (D-site). Accompanies the 20S pre-rRNA from the nucleus to the cytoplasm. {ECO:0000256|PIRNR:PIRNR037125}.	cleavage involved in rRNA processing [GO:0000469]; ribosomal small subunit biogenesis [GO:0042274]	nucleolus [GO:0005730]	nucleolus [GO:0005730]; endoribonuclease activity [GO:0004521]; metal ion binding [GO:0046872]; cleavage involved in rRNA processing [GO:0000469]; ribosomal small subunit biogenesis [GO:0042274]	endoribonuclease activity [GO:0004521]; metal ion binding [GO:0046872]	GO:0000469; GO:0004521; GO:0005730; GO:0042274; GO:0046872	AFR92581;AGV15307;
CNAG_00450	NC_026745.1:1168107-1169668	YPD_slu7kd	YPD_WT	OK	162.323	142.926	-0.183595	-0.832964	0.14575	0.296164	no	NC_026745.1	1168108	1169668	23884256	protein_coding	+	J9VE48	J9VE48_CRYNH	3-isopropylmalate dehydrogenase (EC 1.1.1.85)	CNAG_00450	Cryptococcus neoformans var. grubii serotype A (strain H99 / ATCC 208821 / CBS 10515 / FGSC 9487) (Filobasidiella neoformans var. grubii)	373	Isocitrate and isopropylmalate dehydrogenases family	23884256;	NA	CNAG_00450	FUNCTION: Catalyzes the oxidation of 3-carboxy-2-hydroxy-4-methylpentanoate (3-isopropylmalate) to 3-carboxy-4-methyl-2-oxopentanoate. The product decarboxylates to 4-methyl-2 oxopentanoate. {ECO:0000256|RuleBase:RU004445}.	leucine biosynthetic process [GO:0009098]	NA	3-isopropylmalate dehydrogenase activity [GO:0003862]; magnesium ion binding [GO:0000287]; NAD binding [GO:0051287]; leucine biosynthetic process [GO:0009098]	3-isopropylmalate dehydrogenase activity [GO:0003862]; magnesium ion binding [GO:0000287]; NAD binding [GO:0051287]	GO:0000287; GO:0003862; GO:0009098; GO:0051287	AFR92582;
CNAG_00451	NC_026745.1:1169845-1171964	YPD_slu7kd	YPD_WT	OK	14.3752	10.7498	-0.419274	-1.66024	0.00465	0.018353	yes	NC_026745.1	1169846	1171964	23884257	protein_coding	+	J9VEU4	J9VEU4_CRYNH	Cytoplasmic protein	CNAG_00451	Cryptococcus neoformans var. grubii serotype A (strain H99 / ATCC 208821 / CBS 10515 / FGSC 9487) (Filobasidiella neoformans var. grubii)	523	NA	23884257;	NA	CNAG_00451	NA	NA	NA	nucleotide binding [GO:0000166]	nucleotide binding [GO:0000166]	GO:0000166	AFR92583;
CNAG_00452	NC_026745.1:1171965-1174650	YPD_slu7kd	YPD_WT	OK	1.52278	5.29823	1.7988	4.52023	5e-05	0.000335454	yes	NC_026745.1	1171966	1174650	23884258	protein_coding	+	J9VJ10	J9VJ10_CRYNH	Isovaleryl-CoA dehydrogenase	CNAG_00452	Cryptococcus neoformans var. grubii serotype A (strain H99 / ATCC 208821 / CBS 10515 / FGSC 9487) (Filobasidiella neoformans var. grubii)	424	Acyl-CoA dehydrogenase family	23884258;	NA	CNAG_00452	NA	NA	NA	acyl-CoA dehydrogenase activity [GO:0003995]; flavin adenine dinucleotide binding [GO:0050660]	acyl-CoA dehydrogenase activity [GO:0003995]; flavin adenine dinucleotide binding [GO:0050660]	GO:0003995; GO:0050660	AFR92584;
CNAG_00453	NC_026745.1:1174972-1176070	YPD_slu7kd	YPD_WT	OK	876.032	1745.87	0.994895	4.08483	5e-05	0.000335454	yes	NC_026745.1	1174973	1176070	23884259	protein_coding	+	J9VLM1	J9VLM1_CRYNH	Mitochondrial protein	CNAG_00453	Cryptococcus neoformans var. grubii serotype A (strain H99 / ATCC 208821 / CBS 10515 / FGSC 9487) (Filobasidiella neoformans var. grubii)	232	NA	23884259;	NA	CNAG_00453	NA	NA	integral component of membrane [GO:0016021]	integral component of membrane [GO:0016021]	NA	GO:0016021	AFR92585;
CNAG_00454	NC_026745.1:1176313-1179748	YPD_slu7kd	YPD_WT	OK	36.121	53.8899	0.577174	1.27197	0.0292	0.084793	no	NC_026745.1	1176314	1177299	23884260	protein_coding	+	J9VGV5	J9VGV5_CRYNH	Uncharacterized protein	CNAG_00454	Cryptococcus neoformans var. grubii serotype A (strain H99 / ATCC 208821 / CBS 10515 / FGSC 9487) (Filobasidiella neoformans var. grubii)	130	NA	23884260;	NA	CNAG_00454	NA	NA	NA	NA	NA	NA	AFR92586;
CNAG_00455	NC_026745.1:1176313-1179748	YPD_slu7kd	YPD_WT	OK	18.6013	14.0735	-0.402425	-1.11152	0.05665	0.143866	no	NC_026745.1	1177291	1179748	23884261	protein_coding	-	J9VE53	J9VE53_CRYNH	Ubiquitin carboxyl-terminal hydrolase Ubp16	CNAG_00455	Cryptococcus neoformans var. grubii serotype A (strain H99 / ATCC 208821 / CBS 10515 / FGSC 9487) (Filobasidiella neoformans var. grubii)	691	NA	23884261;	NA	CNAG_00455	NA	protein deubiquitination [GO:0016579]; ubiquitin-dependent protein catabolic process [GO:0006511]	NA	thiol-dependent ubiquitin-specific protease activity [GO:0004843]; protein deubiquitination [GO:0016579]; ubiquitin-dependent protein catabolic process [GO:0006511]	thiol-dependent ubiquitin-specific protease activity [GO:0004843]	GO:0004843; GO:0006511; GO:0016579	AFR92587;
CNAG_00456	NC_026745.1:1181336-1184742	YPD_slu7kd	YPD_WT	OK	38.5444	310.559	3.01028	12.7172	5e-05	0.000335454	yes	NC_026745.1	1181337	1183717	23884262	protein_coding	+	J9VEU5	J9VEU5_CRYNH	Uncharacterized protein	CNAG_00456	Cryptococcus neoformans var. grubii serotype A (strain H99 / ATCC 208821 / CBS 10515 / FGSC 9487) (Filobasidiella neoformans var. grubii)	584	NA	23884262;	NA	CNAG_00456	NA	NA	NA	NA	NA	NA	AFR92588;
CNAG_00457	NC_026745.1:1185060-1187213	YPD_slu7kd	YPD_WT	OK	697.017	668.549	-0.0601589	-0.246336	0.6696	0.820034	no	NC_026745.1	1185061	1187213	23884263	protein_coding	+	J9VJ14	J9VJ14_CRYNH	Glutamine synthetase (EC 6.3.1.2)	CNAG_00457	Cryptococcus neoformans var. grubii serotype A (strain H99 / ATCC 208821 / CBS 10515 / FGSC 9487) (Filobasidiella neoformans var. grubii)	358	Glutamine synthetase family	23884263;	NA	CNAG_00457	NA	glutamine biosynthetic process [GO:0006542]	cytoplasm [GO:0005737]	cytoplasm [GO:0005737]; ATP binding [GO:0005524]; glutamate-ammonia ligase activity [GO:0004356]; glutamine biosynthetic process [GO:0006542]	ATP binding [GO:0005524]; glutamate-ammonia ligase activity [GO:0004356]	GO:0004356; GO:0005524; GO:0005737; GO:0006542	AFR92589;AGV15308;
CNAG_00458	NC_026745.1:1187491-1191069	YPD_slu7kd	YPD_WT	OK	63.2475	31.5687	-1.00252	-3.53124	5e-05	0.000335454	yes	NC_026745.1	1187492	1189764	23884264	protein_coding	+	J9VLM4	J9VLM4_CRYNH	Uncharacterized protein	CNAG_00458	Cryptococcus neoformans var. grubii serotype A (strain H99 / ATCC 208821 / CBS 10515 / FGSC 9487) (Filobasidiella neoformans var. grubii)	428	NA	23884264;	NA	CNAG_00458	NA	NA	NA	NA	NA	NA	AFR92590;AGV15309;
CNAG_00460	NC_026745.1:1191235-1193009	YPD_slu7kd	YPD_WT	OK	11.0176	7.66042	-0.524317	-1.9353	0.0007	0.00358977	yes	NC_026745.1	1191236	1193009	23884265	protein_coding	-	J9VE58	J9VE58_CRYNH	BHLH domain-containing protein	CNAG_00460	Cryptococcus neoformans var. grubii serotype A (strain H99 / ATCC 208821 / CBS 10515 / FGSC 9487) (Filobasidiella neoformans var. grubii)	437	NA	23884265;	NA	CNAG_00460	NA	NA	NA	protein dimerization activity [GO:0046983]	protein dimerization activity [GO:0046983]	GO:0046983	AFR92592;
CNAG_00461	NC_026745.1:1193136-1195840	YPD_slu7kd	YPD_WT	OK	35.0687	77.8685	1.15086	5.20332	5e-05	0.000335454	yes	NC_026745.1	1193137	1195840	23884266	protein_coding	-	J9VEU9	J9VEU9_CRYNH	Glucosidase 2 subunit beta (Glucosidase II subunit beta)	CNAG_00461	Cryptococcus neoformans var. grubii serotype A (strain H99 / ATCC 208821 / CBS 10515 / FGSC 9487) (Filobasidiella neoformans var. grubii)	557	NA	23884266;	NA	CNAG_00461	NA	N-glycan processing [GO:0006491]	endoplasmic reticulum [GO:0005783]	endoplasmic reticulum [GO:0005783]; kinase activity [GO:0016301]; N-glycan processing [GO:0006491]	kinase activity [GO:0016301]	GO:0005783; GO:0006491; GO:0016301	AFR92593;
CNAG_00462	NC_026745.1:1196221-1199412	YPD_slu7kd	YPD_WT	OK	55.8525	58.7702	0.0734616	0.332969	0.5504	0.73134	no	NC_026745.1	1196222	1199412	23884267	protein_coding	+	J9VJ18	J9VJ18_CRYNH	Electron transfer flavoprotein-ubiquinone oxidoreductase (ETF-QO) (EC 1.5.5.1)	CNAG_00462	Cryptococcus neoformans var. grubii serotype A (strain H99 / ATCC 208821 / CBS 10515 / FGSC 9487) (Filobasidiella neoformans var. grubii)	615	NA	23884267;	NA	CNAG_00462	FUNCTION: Accepts electrons from ETF and reduces ubiquinone. {ECO:0000256|ARBA:ARBA00002819, ECO:0000256|RuleBase:RU366068}.	NA	NA	4 iron, 4 sulfur cluster binding [GO:0051539]; electron-transferring-flavoprotein dehydrogenase activity [GO:0004174]; metal ion binding [GO:0046872]	4 iron, 4 sulfur cluster binding [GO:0051539]; electron-transferring-flavoprotein dehydrogenase activity [GO:0004174]; metal ion binding [GO:0046872]	GO:0004174; GO:0046872; GO:0051539	AFR92594;
CNAG_00463	NC_026745.1:1199692-1201985	YPD_slu7kd	YPD_WT	NOTEST	0	0	0	0	1	1	no	NC_026745.1	1200161	1200783	23884268	protein_coding	+	J9VLM8	J9VLM8_CRYNH	Uncharacterized protein	CNAG_00463	Cryptococcus neoformans var. grubii serotype A (strain H99 / ATCC 208821 / CBS 10515 / FGSC 9487) (Filobasidiella neoformans var. grubii)	140	NA	23884268;	NA	CNAG_00463	NA	NA	NA	NA	NA	NA	AFR92595;
CNAG_00464	NC_026745.1:1202108-1206991	YPD_slu7kd	YPD_WT	OK	85.3118	132.166	0.631533	2.74113	5e-05	0.000335454	yes	NC_026745.1	1202109	1206991	23884269	protein_coding	+	J9VGV9	J9VGV9_CRYNH	Pre-mRNA-splicing factor RSE1	CNAG_00464	Cryptococcus neoformans var. grubii serotype A (strain H99 / ATCC 208821 / CBS 10515 / FGSC 9487) (Filobasidiella neoformans var. grubii)	1217	NA	23884269;	NA	CNAG_00464	NA	NA	nucleus [GO:0005634]	nucleus [GO:0005634]; nucleic acid binding [GO:0003676]	nucleic acid binding [GO:0003676]	GO:0003676; GO:0005634	AFR92596;
CNAG_00465	NC_026745.1:1208202-1209072	YPD_slu7kd	YPD_WT	OK	771.069	787.902	0.0311562	0.136261	0.81245	0.906254	no	NC_026745.1	1208203	1209072	23884270	protein_coding	-	J9VE62	J9VE62_CRYNH	Uncharacterized protein	CNAG_00465	Cryptococcus neoformans var. grubii serotype A (strain H99 / ATCC 208821 / CBS 10515 / FGSC 9487) (Filobasidiella neoformans var. grubii)	79	NA	23884270;	NA	CNAG_00465	NA	NA	NA	NA	NA	NA	AFR92597;
CNAG_00466	NC_026745.1:1209162-1215092	YPD_slu7kd	YPD_WT	OK	55.4143	42.5279	-0.381849	-0.675168	0.24055	0.425537	no	NC_026745.1	1209163	1210154	23884271	protein_coding	+	J9VEV2	J9VEV2_CRYNH	Adaptin ear-binding coat-associated protein 2	CNAG_00466	Cryptococcus neoformans var. grubii serotype A (strain H99 / ATCC 208821 / CBS 10515 / FGSC 9487) (Filobasidiella neoformans var. grubii)	202	NA	23884271;	NA	CNAG_00466	NA	endocytosis [GO:0006897]	membrane [GO:0016020]	membrane [GO:0016020]; endocytosis [GO:0006897]	NA	GO:0006897; GO:0016020	AFR92598;
CNAG_00467	NC_026745.1:1209162-1215092	YPD_slu7kd	YPD_WT	OK	13.9801	12.7225	-0.135996	-0.194982	0.72575	0.855899	no	NC_026745.1	1209744	1211326	23884272	protein_coding	-	T2BQB7	T2BQB7_CRYNH	Cytochrome b5 heme-binding domain-containing protein	CNAG_00467	Cryptococcus neoformans var. grubii serotype A (strain H99 / ATCC 208821 / CBS 10515 / FGSC 9487) (Filobasidiella neoformans var. grubii)	294	NA	23884272;	NA	CNAG_00467	NA	NA	integral component of membrane [GO:0016021]	integral component of membrane [GO:0016021]	NA	GO:0016021	AGV15310;
CNAG_00468	NC_026745.1:1209162-1215092	YPD_slu7kd	YPD_WT	OK	36.5234	48.2712	0.402343	1.28911	0.025	0.0747781	no	NC_026745.1	1211275	1213684	23884273	protein_coding	+	J9VLN2	J9VLN2_CRYNH	Uncharacterized protein	CNAG_00468	Cryptococcus neoformans var. grubii serotype A (strain H99 / ATCC 208821 / CBS 10515 / FGSC 9487) (Filobasidiella neoformans var. grubii)	588	NA	23884273;	NA	CNAG_00468	NA	NA	NA	NA	NA	NA	AFR92600;
CNAG_00469	NC_026745.1:1209162-1215092	YPD_slu7kd	YPD_WT	OK	19.0368	33.1411	0.799829	1.49844	0.0103	0.0358967	yes	NC_026745.1	1213639	1215092	23884274	protein_coding	-	J9VGW2	J9VGW2_CRYNH	Endoplasmic reticulum protein	CNAG_00469	Cryptococcus neoformans var. grubii serotype A (strain H99 / ATCC 208821 / CBS 10515 / FGSC 9487) (Filobasidiella neoformans var. grubii)	351	SVP26 family	23884274;	NA	CNAG_00469	NA	endoplasmic reticulum to Golgi vesicle-mediated transport [GO:0006888]	cytoplasm [GO:0005737]; integral component of membrane [GO:0016021]	cytoplasm [GO:0005737]; integral component of membrane [GO:0016021]; COPII adaptor activity [GO:0097020]; endoplasmic reticulum to Golgi vesicle-mediated transport [GO:0006888]	COPII adaptor activity [GO:0097020]	GO:0005737; GO:0006888; GO:0016021; GO:0097020	AFR92601;
CNAG_00470	NC_026745.1:1215150-1216929	YPD_slu7kd	YPD_WT	OK	109.296	79.7524	-0.454638	-1.33687	0.0212	0.065372	no	NC_026745.1	1215151	1216140	23884275	protein_coding	+	J9VE65	J9VE65_CRYNH	Charged multivesicular body protein 1	CNAG_00470	Cryptococcus neoformans var. grubii serotype A (strain H99 / ATCC 208821 / CBS 10515 / FGSC 9487) (Filobasidiella neoformans var. grubii)	202	NA	23884275;	NA	CNAG_00470	NA	vacuolar transport [GO:0007034]	NA	vacuolar transport [GO:0007034]	NA	GO:0007034	AFR92602;
CNAG_00471	NC_026745.1:1215150-1216929	YPD_slu7kd	YPD_WT	OK	85.8376	64.812	-0.405348	-1.37129	0.0185	0.0584638	no	NC_026745.1	1215773	1216929	23884276	protein_coding	-	J9VEV6	J9VEV6_CRYNH	Cytochrome c oxidase assembly factor 3	CNAG_00471	Cryptococcus neoformans var. grubii serotype A (strain H99 / ATCC 208821 / CBS 10515 / FGSC 9487) (Filobasidiella neoformans var. grubii)	186	COA3 family	23884276;	NA	CNAG_00471	FUNCTION: Required for assembly of cytochrome c oxidase (complex IV). {ECO:0000256|RuleBase:RU367056}.	mitochondrial cytochrome c oxidase assembly [GO:0033617]	integral component of mitochondrial inner membrane [GO:0031305]	integral component of mitochondrial inner membrane [GO:0031305]; mitochondrial cytochrome c oxidase assembly [GO:0033617]	NA	GO:0031305; GO:0033617	AFR92603;
CNAG_00472	NC_026745.1:1217368-1219620	YPD_slu7kd	YPD_WT	OK	22.9464	12.7668	-0.845873	-2.02235	0.00025	0.00144332	yes	NC_026745.1	1217369	1219050	23884277	protein_coding	+	J9VJ28	J9VJ28_CRYNH	Uncharacterized protein	CNAG_00472	Cryptococcus neoformans var. grubii serotype A (strain H99 / ATCC 208821 / CBS 10515 / FGSC 9487) (Filobasidiella neoformans var. grubii)	412	NA	23884277;	NA	CNAG_00472	NA	NA	NA	NA	NA	NA	AFR92604;
CNAG_00473	NC_026745.1:1217368-1219620	YPD_slu7kd	YPD_WT	OK	173.299	126.738	-0.451416	-1.7041	0.0037	0.0151064	yes	NC_026745.1	1218897	1219620	23884278	protein_coding	-	J9VLN5	J9VLN5_CRYNH	Dolichyl-diphosphooligosaccharide--protein glycosyltransferase subunit OST2 (Oligosaccharyl transferase subunit OST2)	CNAG_00473	Cryptococcus neoformans var. grubii serotype A (strain H99 / ATCC 208821 / CBS 10515 / FGSC 9487) (Filobasidiella neoformans var. grubii)	123	DAD/OST2 family	23884278;	NA	CNAG_00473	FUNCTION: Subunit of the oligosaccharyl transferase (OST) complex that catalyzes the initial transfer of a defined glycan (Glc(3)Man(9)GlcNAc(2) in eukaryotes) from the lipid carrier dolichol-pyrophosphate to an asparagine residue within an Asn-X-Ser/Thr consensus motif in nascent polypeptide chains, the first step in protein N-glycosylation. N-glycosylation occurs cotranslationally and the compl…	protein glycosylation [GO:0006486]	integral component of membrane [GO:0016021]; oligosaccharyltransferase complex [GO:0008250]	integral component of membrane [GO:0016021]; oligosaccharyltransferase complex [GO:0008250]; transferase activity [GO:0016740]; protein glycosylation [GO:0006486]	transferase activity [GO:0016740]	GO:0006486; GO:0008250; GO:0016021; GO:0016740	AFR92605;
CNAG_00474	NC_026745.1:1219813-1221250	YPD_slu7kd	YPD_WT	OK	129.515	13.8131	-3.22901	-13.0643	5e-05	0.000335454	yes	NC_026745.1	1219814	1221250	23884279	protein_coding	+	J9VGW5	J9VGW5_CRYNH	Uncharacterized protein	CNAG_00474	Cryptococcus neoformans var. grubii serotype A (strain H99 / ATCC 208821 / CBS 10515 / FGSC 9487) (Filobasidiella neoformans var. grubii)	300	NA	23884279;	NA	CNAG_00474	NA	NA	NA	NA	NA	NA	AFR92606;
CNAG_00475	NC_026745.1:1221481-1225185	YPD_slu7kd	YPD_WT	OK	12.3362	17.9429	0.540514	2.34864	0.00015	0.000913258	yes	NC_026745.1	1221482	1225185	23884280	protein_coding	-	J9VE70	J9VE70_CRYNH	WSC domain-containing protein	CNAG_00475	Cryptococcus neoformans var. grubii serotype A (strain H99 / ATCC 208821 / CBS 10515 / FGSC 9487) (Filobasidiella neoformans var. grubii)	779	NA	23884280;	NA	CNAG_00475	NA	NA	NA	NA	NA	NA	AFR92607;
CNAG_00476	NC_026745.1:1226206-1229520	YPD_slu7kd	YPD_WT	OK	0.762297	0.861577	0.176626	0.0997355	0.8696	0.937555	no	NC_026745.1	1226207	1228112	23884281	protein_coding	+	J9VEV9	J9VEV9_CRYNH	Uncharacterized protein	CNAG_00476	Cryptococcus neoformans var. grubii serotype A (strain H99 / ATCC 208821 / CBS 10515 / FGSC 9487) (Filobasidiella neoformans var. grubii)	539	NA	23884281;	NA	CNAG_00476	NA	NA	integral component of membrane [GO:0016021]	integral component of membrane [GO:0016021]	NA	GO:0016021	AFR92608;
CNAG_00480	NC_026745.1:1235166-1242333	YPD_slu7kd	YPD_WT	OK	20.0967	21.3881	0.0898541	0.205583	0.72185	0.853711	no	NC_026745.1	1235291	1238816	23884282	protein_coding	+	J9VE75	J9VE75_CRYNH	Uncharacterized protein	CNAG_00480	Cryptococcus neoformans var. grubii serotype A (strain H99 / ATCC 208821 / CBS 10515 / FGSC 9487) (Filobasidiella neoformans var. grubii)	396	NA	23884282;	NA	CNAG_00480	NA	NA	NA	NA	NA	NA	AFR92612;
CNAG_00481	NC_026745.1:1235166-1242333	YPD_slu7kd	YPD_WT	NOTEST	0.0302785	0.0515835	0.768615	0	1	1	no	NC_026745.1	1239058	1240418	23884283	protein_coding	+	J9VEW3	J9VEW3_CRYNH	Uncharacterized protein	CNAG_00481	Cryptococcus neoformans var. grubii serotype A (strain H99 / ATCC 208821 / CBS 10515 / FGSC 9487) (Filobasidiella neoformans var. grubii)	362	NA	23884283;	NA	CNAG_00481	NA	NA	NA	NA	NA	NA	AFR92613;
CNAG_00482	NC_026745.1:1235166-1242333	YPD_slu7kd	YPD_WT	OK	58.2602	44.4441	-0.390519	-1.42638	0.0124	0.0419723	yes	NC_026745.1	1238770	1242333	23884284	protein_coding	-	J9VJ37	J9VJ37_CRYNH	26S proteasome regulatory subunit N10	CNAG_00482	Cryptococcus neoformans var. grubii serotype A (strain H99 / ATCC 208821 / CBS 10515 / FGSC 9487) (Filobasidiella neoformans var. grubii)	371	Proteasome subunit S5A family	23884284;	NA	CNAG_00482	NA	ubiquitin-dependent protein catabolic process [GO:0006511]	proteasome regulatory particle, base subcomplex [GO:0008540]	proteasome regulatory particle, base subcomplex [GO:0008540]; ubiquitin-dependent protein catabolic process [GO:0006511]	NA	GO:0006511; GO:0008540	AFR92614;
CNAG_00483	NC_026745.1:1242476-1247226	YPD_slu7kd	YPD_WT	OK	834.044	703.016	-0.246566	-0.94389	0.0973	0.218738	no	NC_026745.1	1242477	1244675	23884285	protein_coding	+	P48465	ACT_CRYNH	Actin	CNAG_00483	Cryptococcus neoformans var. grubii serotype A (strain H99 / ATCC 208821 / CBS 10515 / FGSC 9487) (Filobasidiella neoformans var. grubii)	375	Actin family	23884285;	NA	CNAG_00483	FUNCTION: Actins are highly conserved proteins that are involved in various types of cell motility and are ubiquitously expressed in all eukaryotic cells.	NA	cytoplasm [GO:0005737]; cytoskeleton [GO:0005856]	cytoplasm [GO:0005737]; cytoskeleton [GO:0005856]; ATP binding [GO:0005524]	ATP binding [GO:0005524]	GO:0005524; GO:0005737; GO:0005856	AAW41026;AFR92615;
CNAG_00484	NC_026745.1:1242476-1247226	YPD_slu7kd	YPD_WT	OK	12.5487	43.407	1.79039	1.5877	0.0091	0.0323843	yes	NC_026745.1	1244065	1247226	23884286	protein_coding	-	J9VGX2	J9VGX2_CRYNH	Dihydrolipoamide acetyltransferase component of pyruvate dehydrogenase complex (EC 2.3.1.-)	CNAG_00484	Cryptococcus neoformans var. grubii serotype A (strain H99 / ATCC 208821 / CBS 10515 / FGSC 9487) (Filobasidiella neoformans var. grubii)	652	2-oxoacid dehydrogenase family	23884286;	NA	CNAG_00484	NA	NA	NA	transferase activity, transferring acyl groups [GO:0016746]	transferase activity, transferring acyl groups [GO:0016746]	GO:0016746	AFR92616;
CNAG_00485	NC_026745.1:1247318-1248954	YPD_slu7kd	YPD_WT	OK	233.603	378.73	0.697112	3.05456	5e-05	0.000335454	yes	NC_026745.1	1247319	1248954	23884287	protein_coding	-	J9VE80	J9VE80_CRYNH	Uncharacterized protein	CNAG_00485	Cryptococcus neoformans var. grubii serotype A (strain H99 / ATCC 208821 / CBS 10515 / FGSC 9487) (Filobasidiella neoformans var. grubii)	349	NA	23884287;	NA	CNAG_00485	NA	NA	integral component of membrane [GO:0016021]	integral component of membrane [GO:0016021]	NA	GO:0016021	AFR92617;
CNAG_00486	NC_026745.1:1249276-1249959	YPD_slu7kd	YPD_WT	OK	178.154	146.746	-0.279807	-1.22603	0.03305	0.0936446	no	NC_026745.1	1249277	1249959	23884288	protein_coding	+	J9VEW7	J9VEW7_CRYNH	Succinate dehydrogenase assembly factor 2, mitochondrial (SDH assembly factor 2) (SDHAF2)	CNAG_00486	Cryptococcus neoformans var. grubii serotype A (strain H99 / ATCC 208821 / CBS 10515 / FGSC 9487) (Filobasidiella neoformans var. grubii)	175	SDHAF2 family	23884288;	NA	CNAG_00486	FUNCTION: Plays an essential role in the assembly of succinate dehydrogenase (SDH), an enzyme complex (also referred to as respiratory complex II) that is a component of both the tricarboxylic acid (TCA) cycle and the mitochondrial electron transport chain, and which couples the oxidation of succinate to fumarate with the reduction of ubiquinone (coenzyme Q) to ubiquinol. Required for flavinylati…	mitochondrial electron transport, succinate to ubiquinone [GO:0006121]; protein-FAD linkage [GO:0018293]	mitochondrial matrix [GO:0005759]	mitochondrial matrix [GO:0005759]; mitochondrial electron transport, succinate to ubiquinone [GO:0006121]; protein-FAD linkage [GO:0018293]	NA	GO:0005759; GO:0006121; GO:0018293	AFR92618;
CNAG_00487	NC_026745.1:1250142-1254158	YPD_slu7kd	YPD_WT	OK	1.72935	5.73819	1.73036	3.06649	5e-05	0.000335454	yes	NC_026745.1	1250143	1252130	23884289	protein_coding	+	J9VJ42	J9VJ42_CRYNH	Uncharacterized protein	CNAG_00487	Cryptococcus neoformans var. grubii serotype A (strain H99 / ATCC 208821 / CBS 10515 / FGSC 9487) (Filobasidiella neoformans var. grubii)	578	NA	23884289;	NA	CNAG_00487	NA	NA	NA	NA	NA	NA	AFR92619;
CNAG_00488	NC_026745.1:1250142-1254158	YPD_slu7kd	YPD_WT	OK	6.2094	7.9989	0.365348	1.21422	0.0349	0.0977652	no	NC_026745.1	1251322	1254158	23884290	protein_coding	-	J9VLP8	J9VLP8_CRYNH	Uncharacterized protein	CNAG_00488	Cryptococcus neoformans var. grubii serotype A (strain H99 / ATCC 208821 / CBS 10515 / FGSC 9487) (Filobasidiella neoformans var. grubii)	423	NA	23884290;	NA	CNAG_00488	NA	NA	NA	phospholipase activity [GO:0004620]	phospholipase activity [GO:0004620]	GO:0004620	AFR92620;AGV15311;
CNAG_00490	NC_026745.1:1254303-1260670	YPD_slu7kd	YPD_WT	OK	24.3972	35.1852	0.528252	1.55692	0.0068	0.0253142	yes	NC_026745.1	1254735	1257241	23884291	protein_coding	-	J9VGX6	J9VGX6_CRYNH	Acetyl-CoA acyltransferase	CNAG_00490	Cryptococcus neoformans var. grubii serotype A (strain H99 / ATCC 208821 / CBS 10515 / FGSC 9487) (Filobasidiella neoformans var. grubii)	415	Thiolase-like superfamily, Thiolase family	23884291;	NA	CNAG_00490	NA	NA	NA	transferase activity, transferring acyl groups other than amino-acyl groups [GO:0016747]	transferase activity, transferring acyl groups other than amino-acyl groups [GO:0016747]	GO:0016747	AFR92621;
CNAG_00491	NC_026745.1:1254303-1260670	YPD_slu7kd	YPD_WT	OK	36.2896	60.3381	0.733512	2.10876	0.00045	0.00243305	yes	NC_026745.1	1256885	1258345	23884292	protein_coding	+	J9VE84	J9VE84_CRYNH	Fe-S_biosyn domain-containing protein	CNAG_00491	Cryptococcus neoformans var. grubii serotype A (strain H99 / ATCC 208821 / CBS 10515 / FGSC 9487) (Filobasidiella neoformans var. grubii)	230	NA	23884292;	NA	CNAG_00491	NA	protein maturation by iron-sulfur cluster transfer [GO:0097428]	NA	iron-sulfur cluster binding [GO:0051536]; structural molecule activity [GO:0005198]; protein maturation by iron-sulfur cluster transfer [GO:0097428]	iron-sulfur cluster binding [GO:0051536]; structural molecule activity [GO:0005198]	GO:0005198; GO:0051536; GO:0097428	AFR92622;
CNAG_00492	NC_026745.1:1254303-1260670	YPD_slu7kd	YPD_WT	OK	0.808276	1.96785	1.2837	0.771119	0.18455	0.352194	no	NC_026745.1	1257937	1260670	23884293	protein_coding	-	J9VEX1	J9VEX1_CRYNH	Uncharacterized protein	CNAG_00492	Cryptococcus neoformans var. grubii serotype A (strain H99 / ATCC 208821 / CBS 10515 / FGSC 9487) (Filobasidiella neoformans var. grubii)	654	NA	23884293;	NA	CNAG_00492	NA	NA	NA	NA	NA	NA	AFR92623;
CNAG_00493	NC_026745.1:1261012-1265893	YPD_slu7kd	YPD_WT	OK	9.98937	16.4552	0.720079	3.15327	5e-05	0.000335454	yes	NC_026745.1	1261013	1265893	23884294	protein_coding	-	J9VJ47	J9VJ47_CRYNH	Uncharacterized protein	CNAG_00493	Cryptococcus neoformans var. grubii serotype A (strain H99 / ATCC 208821 / CBS 10515 / FGSC 9487) (Filobasidiella neoformans var. grubii)	972	NA	23884294;	NA	CNAG_00493	NA	NA	NA	NA	NA	NA	AFR92624;
CNAG_00495	NC_026745.1:1266135-1269173	YPD_slu7kd	YPD_WT	OK	22.4443	16.6237	-0.433108	-0.820174	0.1583	0.314567	no	NC_026745.1	1268400	1269173	23884295	protein_coding	+	J9VGY0	J9VGY0_CRYNH	Uncharacterized protein	CNAG_00495	Cryptococcus neoformans var. grubii serotype A (strain H99 / ATCC 208821 / CBS 10515 / FGSC 9487) (Filobasidiella neoformans var. grubii)	170	NA	23884295;	NA	CNAG_00495	NA	protein transport [GO:0015031]; small GTPase mediated signal transduction [GO:0007264]	NA	guanyl-nucleotide exchange factor activity [GO:0005085]; protein transport [GO:0015031]; small GTPase mediated signal transduction [GO:0007264]	guanyl-nucleotide exchange factor activity [GO:0005085]	GO:0005085; GO:0007264; GO:0015031	AFR92626;
CNAG_00496	NC_026745.1:1269293-1274210	YPD_slu7kd	YPD_WT	OK	42.3538	35.7822	-0.243247	-0.497967	0.37605	0.575447	no	NC_026745.1	1269294	1271380	23884296	protein_coding	+	J9VE87	J9VE87_CRYNH	Uncharacterized protein	CNAG_00496	Cryptococcus neoformans var. grubii serotype A (strain H99 / ATCC 208821 / CBS 10515 / FGSC 9487) (Filobasidiella neoformans var. grubii)	495	NA	23884296;	NA	CNAG_00496	NA	NA	NA	NA	NA	NA	AFR92627;
CNAG_00497	NC_026745.1:1269293-1274210	YPD_slu7kd	YPD_WT	OK	72.0386	68.1287	-0.0805068	-0.316143	0.5773	0.753378	no	NC_026745.1	1270889	1274210	23884297	protein_coding	-	J9VEX4	J9VEX4_CRYNH	Uncharacterized protein	CNAG_00497	Cryptococcus neoformans var. grubii serotype A (strain H99 / ATCC 208821 / CBS 10515 / FGSC 9487) (Filobasidiella neoformans var. grubii)	815	NA	23884297;	NA	CNAG_00497	NA	NA	integral component of membrane [GO:0016021]	integral component of membrane [GO:0016021]	NA	GO:0016021	AFR92628;
CNAG_00498	NC_026745.1:1274588-1278195	YPD_slu7kd	YPD_WT	OK	7.05213	4.22344	-0.739639	-2.80895	5e-05	0.000335454	yes	NC_026745.1	1274589	1278195	23884298	protein_coding	+	J9VJ51	J9VJ51_CRYNH	Protein-tyrosine-phosphatase (EC 3.1.3.48)	CNAG_00498	Cryptococcus neoformans var. grubii serotype A (strain H99 / ATCC 208821 / CBS 10515 / FGSC 9487) (Filobasidiella neoformans var. grubii)	766	Protein-tyrosine phosphatase family, Non-receptor class CDC14 subfamily	23884298;	NA	CNAG_00498	NA	cell cycle [GO:0007049]; cell division [GO:0051301]; regulation of exit from mitosis [GO:0007096]	NA	protein tyrosine phosphatase activity [GO:0004725]; protein tyrosine/serine/threonine phosphatase activity [GO:0008138]; cell cycle [GO:0007049]; cell division [GO:0051301]; regulation of exit from mitosis [GO:0007096]	protein tyrosine/serine/threonine phosphatase activity [GO:0008138]; protein tyrosine phosphatase activity [GO:0004725]	GO:0004725; GO:0007049; GO:0007096; GO:0008138; GO:0051301	AFR92629;
CNAG_00499	NC_026745.1:1278329-1284824	YPD_slu7kd	YPD_WT	OK	17.4542	18.2684	0.0657708	0.175646	0.76055	0.876051	no	NC_026745.1	1278330	1280891	23884299	protein_coding	-	J9VLQ7	J9VLQ7_CRYNH	Solute carrier family 25 (Mitochondrial carnitine/acylcarnitine transporter), member 20/29	CNAG_00499	Cryptococcus neoformans var. grubii serotype A (strain H99 / ATCC 208821 / CBS 10515 / FGSC 9487) (Filobasidiella neoformans var. grubii)	315	Mitochondrial carrier (TC 2.A.29) family	23884299;	NA	CNAG_00499	NA	NA	integral component of membrane [GO:0016021]	integral component of membrane [GO:0016021]	NA	GO:0016021	AFR92630;
CNAG_00500	NC_026745.1:1278329-1284824	YPD_slu7kd	YPD_WT	OK	26.7439	33.9796	0.345456	1.17144	0.0423	0.114268	no	NC_026745.1	1280118	1282699	23884300	protein_coding	+	J9VGY4	J9VGY4_CRYNH	Protein phosphatase	CNAG_00500	Cryptococcus neoformans var. grubii serotype A (strain H99 / ATCC 208821 / CBS 10515 / FGSC 9487) (Filobasidiella neoformans var. grubii)	489	PP2C family	23884300;	NA	CNAG_00500	NA	NA	NA	metal ion binding [GO:0046872]; protein serine/threonine phosphatase activity [GO:0004722]	metal ion binding [GO:0046872]; protein serine/threonine phosphatase activity [GO:0004722]	GO:0004722; GO:0046872	AFR92631;
CNAG_00501	NC_026745.1:1278329-1284824	YPD_slu7kd	YPD_WT	OK	2.6041	1.53291	-0.764507	-0.624349	0.2668	0.456618	no	NC_026745.1	1282666	1284824	23884301	protein_coding	-	J9VE91	J9VE91_CRYNH	Uncharacterized protein	CNAG_00501	Cryptococcus neoformans var. grubii serotype A (strain H99 / ATCC 208821 / CBS 10515 / FGSC 9487) (Filobasidiella neoformans var. grubii)	453	NA	23884301;	NA	CNAG_00501	NA	NA	NA	NA	NA	NA	AFR92632;
CNAG_00502	NC_026745.1:1284970-1285957	YPD_slu7kd	YPD_WT	OK	24.3272	21.2905	-0.192355	-0.684777	0.22725	0.409033	no	NC_026745.1	1284971	1285887	23884302	protein_coding	+	J9VEX9	J9VEX9_CRYNH	Large subunit ribosomal protein L35	CNAG_00502	Cryptococcus neoformans var. grubii serotype A (strain H99 / ATCC 208821 / CBS 10515 / FGSC 9487) (Filobasidiella neoformans var. grubii)	106	Bacterial ribosomal protein bL35 family	23884302;	NA	CNAG_00502	NA	translation [GO:0006412]	ribosome [GO:0005840]	ribosome [GO:0005840]; structural constituent of ribosome [GO:0003735]; translation [GO:0006412]	structural constituent of ribosome [GO:0003735]	GO:0003735; GO:0005840; GO:0006412	AFR92633;
CNAG_00503	NC_026745.1:1286326-1287809	YPD_slu7kd	YPD_WT	OK	83.1483	42.8178	-0.957478	-4.25803	5e-05	0.000335454	yes	NC_026745.1	1286327	1287809	23884303	protein_coding	-	J9VJ57	J9VJ57_CRYNH	Uncharacterized protein	CNAG_00503	Cryptococcus neoformans var. grubii serotype A (strain H99 / ATCC 208821 / CBS 10515 / FGSC 9487) (Filobasidiella neoformans var. grubii)	363	NA	23884303;	NA	CNAG_00503	NA	NA	integral component of membrane [GO:0016021]	integral component of membrane [GO:0016021]	NA	GO:0016021	AFR92634;
CNAG_00504	NC_026745.1:1287971-1289624	YPD_slu7kd	YPD_WT	OK	34.7275	23.5878	-0.558038	-2.37614	5e-05	0.000335454	yes	NC_026745.1	1287972	1289624	23884304	protein_coding	+	J9VLR0	J9VLR0_CRYNH	Peptidyl-prolyl cis-trans isomerase (PPIase) (EC 5.2.1.8)	CNAG_00504	Cryptococcus neoformans var. grubii serotype A (strain H99 / ATCC 208821 / CBS 10515 / FGSC 9487) (Filobasidiella neoformans var. grubii)	513	Cyclophilin-type PPIase family, PPIL4 subfamily	23884304;	NA	CNAG_00504	FUNCTION: PPIases accelerate the folding of proteins. It catalyzes the cis-trans isomerization of proline imidic peptide bonds in oligopeptides. {ECO:0000256|ARBA:ARBA00003372, ECO:0000256|RuleBase:RU365081}.	NA	nucleus [GO:0005634]	nucleus [GO:0005634]; peptidyl-prolyl cis-trans isomerase activity [GO:0003755]; RNA binding [GO:0003723]	peptidyl-prolyl cis-trans isomerase activity [GO:0003755]; RNA binding [GO:0003723]	GO:0003723; GO:0003755; GO:0005634	AFR92635;
CNAG_00505	NC_026745.1:1289931-1292529	YPD_slu7kd	YPD_WT	OK	8.77867	12.5971	0.521017	2.05374	0.00055	0.00290321	yes	NC_026745.1	1289932	1292529	23884305	protein_coding	+	J9VGY8	J9VGY8_CRYNH	Zn(2)-C6 fungal-type domain-containing protein	CNAG_00505	Cryptococcus neoformans var. grubii serotype A (strain H99 / ATCC 208821 / CBS 10515 / FGSC 9487) (Filobasidiella neoformans var. grubii)	638	NA	23884305;	NA	CNAG_00505	NA	NA	NA	DNA-binding transcription factor activity, RNA polymerase II-specific [GO:0000981]; zinc ion binding [GO:0008270]	DNA-binding transcription factor activity, RNA polymerase II-specific [GO:0000981]; zinc ion binding [GO:0008270]	GO:0000981; GO:0008270	AFR92636;
CNAG_00506	NC_026745.1:1292585-1294809	YPD_slu7kd	YPD_WT	OK	11.333	5.10576	-1.15034	-4.27425	5e-05	0.000335454	yes	NC_026745.1	1292586	1294809	23884306	protein_coding	-	J9VE95	J9VE95_CRYNH	Uncharacterized protein	CNAG_00506	Cryptococcus neoformans var. grubii serotype A (strain H99 / ATCC 208821 / CBS 10515 / FGSC 9487) (Filobasidiella neoformans var. grubii)	676	NA	23884306;	NA	CNAG_00506	NA	NA	NA	NA	NA	NA	AFR92637;
CNAG_00507	NC_026745.1:1295023-1296854	YPD_slu7kd	YPD_WT	OK	0.618556	0.462303	-0.420067	-0.515281	0.3694	0.568999	no	NC_026745.1	1295024	1296854	23884307	protein_coding	-	J9VEY1	J9VEY1_CRYNH	Nitrilase	CNAG_00507	Cryptococcus neoformans var. grubii serotype A (strain H99 / ATCC 208821 / CBS 10515 / FGSC 9487) (Filobasidiella neoformans var. grubii)	309	NA	23884307;	NA	CNAG_00507	NA	nitrogen compound metabolic process [GO:0006807]	integral component of membrane [GO:0016021]	integral component of membrane [GO:0016021]; nitrogen compound metabolic process [GO:0006807]	NA	GO:0006807; GO:0016021	AFR92638;
CNAG_00508	NC_026745.1:1297058-1300025	YPD_slu7kd	YPD_WT	OK	13.3896	14.6742	0.132166	0.557446	0.3256	0.523367	no	NC_026745.1	1297059	1300025	23884308	protein_coding	-	J9VJ63	J9VJ63_CRYNH	Vacuolar protein sorting-associated protein vps17	CNAG_00508	Cryptococcus neoformans var. grubii serotype A (strain H99 / ATCC 208821 / CBS 10515 / FGSC 9487) (Filobasidiella neoformans var. grubii)	818	NA	23884308;	NA	CNAG_00508	NA	protein transport [GO:0015031]	NA	phosphatidylinositol binding [GO:0035091]; protein transport [GO:0015031]	phosphatidylinositol binding [GO:0035091]	GO:0015031; GO:0035091	AFR92639;
CNAG_00509	NC_026745.1:1300144-1301901	YPD_slu7kd	YPD_WT	OK	210.425	161.211	-0.384362	-1.72324	0.0022	0.00964032	yes	NC_026745.1	1300145	1301901	23884309	protein_coding	-	J9VLR5	J9VLR5_CRYNH	Eukaryotic translation initiation factor 3 subunit M (eIF3m)	CNAG_00509	Cryptococcus neoformans var. grubii serotype A (strain H99 / ATCC 208821 / CBS 10515 / FGSC 9487) (Filobasidiella neoformans var. grubii)	443	EIF-3 subunit M family	23884309;	NA	CNAG_00509	FUNCTION: Component of the eukaryotic translation initiation factor 3 (eIF-3) complex, which is involved in protein synthesis of a specialized repertoire of mRNAs and, together with other initiation factors, stimulates binding of mRNA and methionyl-tRNAi to the 40S ribosome. The eIF-3 complex specifically targets and initiates translation of a subset of mRNAs involved in cell proliferation. {ECO:…	formation of cytoplasmic translation initiation complex [GO:0001732]	eukaryotic 43S preinitiation complex [GO:0016282]; eukaryotic 48S preinitiation complex [GO:0033290]; eukaryotic translation initiation factor 3 complex, eIF3m [GO:0071541]	eukaryotic 43S preinitiation complex [GO:0016282]; eukaryotic 48S preinitiation complex [GO:0033290]; eukaryotic translation initiation factor 3 complex, eIF3m [GO:0071541]; translation initiation factor activity [GO:0003743]; formation of cytoplasmic translation initiation complex [GO:0001732]	translation initiation factor activity [GO:0003743]	GO:0001732; GO:0003743; GO:0016282; GO:0033290; GO:0071541	AFR92640;
CNAG_00510	NC_026745.1:1302070-1302622	YPD_slu7kd	YPD_WT	OK	222.733	151.048	-0.560311	-2.2987	0.0001	0.000632931	yes	NC_026745.1	1302071	1302622	23884310	protein_coding	+	J9VGZ2	J9VGZ2_CRYNH	Prefoldin subunit 2	CNAG_00510	Cryptococcus neoformans var. grubii serotype A (strain H99 / ATCC 208821 / CBS 10515 / FGSC 9487) (Filobasidiella neoformans var. grubii)	117	Prefoldin subunit beta family	23884310;	NA	CNAG_00510	NA	protein folding [GO:0006457]	prefoldin complex [GO:0016272]	prefoldin complex [GO:0016272]; unfolded protein binding [GO:0051082]; protein folding [GO:0006457]	unfolded protein binding [GO:0051082]	GO:0006457; GO:0016272; GO:0051082	AFR92641;
CNAG_00511	NC_026745.1:1303145-1304771	YPD_slu7kd	YPD_WT	OK	3.35125	6.44679	0.943882	2.79613	5e-05	0.000335454	yes	NC_026745.1	1303146	1304771	23884311	protein_coding	+	J9VEA1	J9VEA1_CRYNH	Uncharacterized protein	CNAG_00511	Cryptococcus neoformans var. grubii serotype A (strain H99 / ATCC 208821 / CBS 10515 / FGSC 9487) (Filobasidiella neoformans var. grubii)	474	NA	23884311;	NA	CNAG_00511	NA	NA	NA	NA	NA	NA	AFR92642;
CNAG_00512	NC_026745.1:1305251-1307282	YPD_slu7kd	YPD_WT	OK	47.3169	45.7313	-0.0491741	-0.220633	0.6974	0.837899	no	NC_026745.1	1305252	1307282	23884312	protein_coding	-	J9VEY5	J9VEY5_CRYNH	Mitochondrial carrier protein	CNAG_00512	Cryptococcus neoformans var. grubii serotype A (strain H99 / ATCC 208821 / CBS 10515 / FGSC 9487) (Filobasidiella neoformans var. grubii)	460	Mitochondrion-specific ribosomal protein mS29 family	23884312;	NA	CNAG_00512	NA	mitochondrial translation [GO:0032543]	mitochondrial small ribosomal subunit [GO:0005763]	mitochondrial small ribosomal subunit [GO:0005763]; mitochondrial translation [GO:0032543]	NA	GO:0005763; GO:0032543	AFR92643;
CNAG_00513	NC_026745.1:1307380-1312136	YPD_slu7kd	YPD_WT	OK	23.5922	23.2947	-0.0183109	-0.0485703	0.93515	0.969547	no	NC_026745.1	1307381	1308983	23884313	protein_coding	+	J9VJ67	J9VJ67_CRYNH	Ribosome biogenesis protein NOP53	CNAG_00513	Cryptococcus neoformans var. grubii serotype A (strain H99 / ATCC 208821 / CBS 10515 / FGSC 9487) (Filobasidiella neoformans var. grubii)	457	NOP53 family	23884313;	NA	CNAG_00513	FUNCTION: May play a role in ribosome biogenesis. {ECO:0000256|PIRNR:PIRNR017302}.	ribosomal large subunit assembly [GO:0000027]	nucleolus [GO:0005730]; nucleoplasm [GO:0005654]	nucleolus [GO:0005730]; nucleoplasm [GO:0005654]; ribosomal large subunit assembly [GO:0000027]	NA	GO:0000027; GO:0005654; GO:0005730	AFR92644;
CNAG_00514	NC_026745.1:1307380-1312136	YPD_slu7kd	YPD_WT	OK	10.8625	10.223	-0.0875394	-0.232201	0.6875	0.83168	no	NC_026745.1	1308940	1312136	23884314	protein_coding	-	J9VLR9	J9VLR9_CRYNH	GATA-type domain-containing protein	CNAG_00514	Cryptococcus neoformans var. grubii serotype A (strain H99 / ATCC 208821 / CBS 10515 / FGSC 9487) (Filobasidiella neoformans var. grubii)	865	NA	23884314;	NA	CNAG_00514	NA	regulation of transcription, DNA-templated [GO:0006355]	NA	sequence-specific DNA binding [GO:0043565]; zinc ion binding [GO:0008270]; regulation of transcription, DNA-templated [GO:0006355]	sequence-specific DNA binding [GO:0043565]; zinc ion binding [GO:0008270]	GO:0006355; GO:0008270; GO:0043565	AFR92645;
CNAG_00515	NC_026745.1:1312203-1314174	YPD_slu7kd	YPD_WT	OK	12.1154	37.2069	1.61873	6.68664	5e-05	0.000335454	yes	NC_026745.1	1312204	1314174	23884315	protein_coding	+	J9VGZ6	J9VGZ6_CRYNH	Mannitol dehydrogenase (Mannitol dehydrogenase, variant)	CNAG_00515	Cryptococcus neoformans var. grubii serotype A (strain H99 / ATCC 208821 / CBS 10515 / FGSC 9487) (Filobasidiella neoformans var. grubii)	350	Zinc-containing alcohol dehydrogenase family	23884315;	NA	CNAG_00515	NA	NA	NA	oxidoreductase activity [GO:0016491]; zinc ion binding [GO:0008270]	oxidoreductase activity [GO:0016491]; zinc ion binding [GO:0008270]	GO:0008270; GO:0016491	AFR92646;AGV15313;
CNAG_00516	NC_026745.1:1314433-1318122	YPD_slu7kd	YPD_WT	OK	10.6652	15.3654	0.526777	0.932937	0.1048	0.231659	no	NC_026745.1	1314434	1316352	23884316	protein_coding	+	J9VEA4	J9VEA4_CRYNH	Peroxin-7	CNAG_00516	Cryptococcus neoformans var. grubii serotype A (strain H99 / ATCC 208821 / CBS 10515 / FGSC 9487) (Filobasidiella neoformans var. grubii)	333	NA	23884316;	NA	CNAG_00516	NA	NA	NA	NA	NA	NA	AFR92647;
CNAG_00517	NC_026745.1:1314433-1318122	YPD_slu7kd	YPD_WT	OK	81.8992	73.9703	-0.146902	-0.609738	0.29065	0.484434	no	NC_026745.1	1316314	1318122	23884317	protein_coding	-	J9VEY9	J9VEY9_CRYNH	Uncharacterized protein	CNAG_00517	Cryptococcus neoformans var. grubii serotype A (strain H99 / ATCC 208821 / CBS 10515 / FGSC 9487) (Filobasidiella neoformans var. grubii)	224	NA	23884317;	NA	CNAG_00517	NA	NA	integral component of membrane [GO:0016021]	integral component of membrane [GO:0016021]	NA	GO:0016021	AFR92648;
CNAG_00519	NC_026745.1:1320981-1323106	YPD_slu7kd	YPD_WT	OK	29.9199	397.461	3.73163	15.8884	5e-05	0.000335454	yes	NC_026745.1	1320982	1323106	23884318	protein_coding	+	J9VLS4	J9VLS4_CRYNH	Lathosterol oxidase	CNAG_00519	Cryptococcus neoformans var. grubii serotype A (strain H99 / ATCC 208821 / CBS 10515 / FGSC 9487) (Filobasidiella neoformans var. grubii)	328	NA	23884318;	NA	CNAG_00519	NA	lipid biosynthetic process [GO:0008610]	integral component of membrane [GO:0016021]	integral component of membrane [GO:0016021]; iron ion binding [GO:0005506]; oxidoreductase activity [GO:0016491]; lipid biosynthetic process [GO:0008610]	iron ion binding [GO:0005506]; oxidoreductase activity [GO:0016491]	GO:0005506; GO:0008610; GO:0016021; GO:0016491	AFR92650;
CNAG_00520	NC_026745.1:1324555-1332885	YPD_slu7kd	YPD_WT	OK	43.9045	43.3717	-0.017613	-0.0738136	0.8956	0.950941	no	NC_026745.1	1324556	1330489	23884319	protein_coding	+	J9VH01	J9VH01_CRYNH	Uncharacterized protein	CNAG_00520	Cryptococcus neoformans var. grubii serotype A (strain H99 / ATCC 208821 / CBS 10515 / FGSC 9487) (Filobasidiella neoformans var. grubii)	1641	NA	23884319;	NA	CNAG_00520	NA	NA	P-body [GO:0000932]	P-body [GO:0000932]; nucleic acid binding [GO:0003676]; zinc ion binding [GO:0008270]	nucleic acid binding [GO:0003676]; zinc ion binding [GO:0008270]	GO:0000932; GO:0003676; GO:0008270	AFR92651;
CNAG_00521	NC_026745.1:1324555-1332885	YPD_slu7kd	YPD_WT	OK	9.66574	21.4538	1.15028	1.5613	0.0122	0.0414023	yes	NC_026745.1	1330446	1332885	23884320	protein_coding	-	J9VEA7	J9VEA7_CRYNH	Uncharacterized protein	CNAG_00521	Cryptococcus neoformans var. grubii serotype A (strain H99 / ATCC 208821 / CBS 10515 / FGSC 9487) (Filobasidiella neoformans var. grubii)	624	NA	23884320;	NA	CNAG_00521	NA	NA	integral component of membrane [GO:0016021]	integral component of membrane [GO:0016021]	NA	GO:0016021	AFR92652;
CNAG_00522	NC_026745.1:1333021-1338686	YPD_slu7kd	YPD_WT	OK	156.51	124.818	-0.326438	-1.35734	0.01915	0.0601673	no	NC_026745.1	1333022	1337061	23884321	protein_coding	+	T2BQC1	T2BQC1_CRYNH	C2 domain-containing protein, variant	CNAG_00522	Cryptococcus neoformans var. grubii serotype A (strain H99 / ATCC 208821 / CBS 10515 / FGSC 9487) (Filobasidiella neoformans var. grubii)	1081	NA	23884321;	NA	CNAG_00522	NA	endoplasmic reticulum-plasma membrane tethering [GO:0061817]; lipid transport [GO:0006869]	integral component of membrane [GO:0016021]	integral component of membrane [GO:0016021]; lipid binding [GO:0008289]; endoplasmic reticulum-plasma membrane tethering [GO:0061817]; lipid transport [GO:0006869]	lipid binding [GO:0008289]	GO:0006869; GO:0008289; GO:0016021; GO:0061817	AGV15315;
CNAG_00523	NC_026745.1:1333021-1338686	YPD_slu7kd	YPD_WT	OK	17.0745	17.138	0.0053568	0.00430591	0.9941	0.996486	no	NC_026745.1	1337046	1338686	23884322	protein_coding	-	T2BQH4	T2BQH4_CRYNH	Uncharacterized protein	CNAG_00523	Cryptococcus neoformans var. grubii serotype A (strain H99 / ATCC 208821 / CBS 10515 / FGSC 9487) (Filobasidiella neoformans var. grubii)	306	NA	23884322;	NA	CNAG_00523	NA	NA	NA	NA	NA	NA	AGV15316;
CNAG_00524	NC_026745.1:1338963-1340919	YPD_slu7kd	YPD_WT	OK	30.5103	34.9512	0.196046	0.84486	0.1339	0.278562	no	NC_026745.1	1338964	1340919	23884323	protein_coding	+	J9VLS8	J9VLS8_CRYNH	Acetyl-CoA acyltransferase 2	CNAG_00524	Cryptococcus neoformans var. grubii serotype A (strain H99 / ATCC 208821 / CBS 10515 / FGSC 9487) (Filobasidiella neoformans var. grubii)	411	Thiolase-like superfamily, Thiolase family	23884323;	NA	CNAG_00524	NA	NA	NA	acetyl-CoA C-acyltransferase activity [GO:0003988]	acetyl-CoA C-acyltransferase activity [GO:0003988]	GO:0003988	AFR92655;
CNAG_00525	NC_026745.1:1341100-1348271	YPD_slu7kd	YPD_WT	OK	12.3328	11.5756	-0.0914078	-0.207901	0.7125	0.847859	no	NC_026745.1	1341101	1345828	23884324	protein_coding	+	J9VH06	J9VH06_CRYNH	Dynein light intermediate chain 1, cytosolic	CNAG_00525	Cryptococcus neoformans var. grubii serotype A (strain H99 / ATCC 208821 / CBS 10515 / FGSC 9487) (Filobasidiella neoformans var. grubii)	610	NA	23884324;	NA	CNAG_00525	NA	microtubule-based movement [GO:0007018]	cytoplasm [GO:0005737]; cytoplasmic dynein complex [GO:0005868]	cytoplasm [GO:0005737]; cytoplasmic dynein complex [GO:0005868]; microtubule-based movement [GO:0007018]	NA	GO:0005737; GO:0005868; GO:0007018	AFR92656;
CNAG_00526	NC_026745.1:1341100-1348271	YPD_slu7kd	YPD_WT	OK	10.5852	12.7137	0.264335	0.280585	0.6232	0.787533	no	NC_026745.1	1343967	1345444	23884325	protein_coding	-	J9VEB3	J9VEB3_CRYNH	Uncharacterized protein	CNAG_00526	Cryptococcus neoformans var. grubii serotype A (strain H99 / ATCC 208821 / CBS 10515 / FGSC 9487) (Filobasidiella neoformans var. grubii)	291	NA	23884325;	NA	CNAG_00526	NA	NA	NA	NA	NA	NA	AFR92657;
CNAG_00527	NC_026745.1:1341100-1348271	YPD_slu7kd	YPD_WT	OK	65.5994	51.531	-0.348242	-1.29816	0.02525	0.075354	no	NC_026745.1	1345792	1348271	23884326	protein_coding	-	J9VEZ7	J9VEZ7_CRYNH	eIF-2B GDP-GTP exchange factor subunit epsilon	CNAG_00527	Cryptococcus neoformans var. grubii serotype A (strain H99 / ATCC 208821 / CBS 10515 / FGSC 9487) (Filobasidiella neoformans var. grubii)	757	EIF-2B gamma/epsilon subunits family	23884326;	NA	CNAG_00527	NA	GDP-mannose biosynthetic process [GO:0009298]	NA	transferase activity [GO:0016740]; translation initiation factor activity [GO:0003743]; GDP-mannose biosynthetic process [GO:0009298]	transferase activity [GO:0016740]; translation initiation factor activity [GO:0003743]	GO:0003743; GO:0009298; GO:0016740	AFR92658;
CNAG_00528	NC_026745.1:1348406-1351272	YPD_slu7kd	YPD_WT	OK	18.8894	27.3363	0.533244	2.33802	5e-05	0.000335454	yes	NC_026745.1	1348407	1351272	23884327	protein_coding	+	J9VJ82	J9VJ82_CRYNH	WD-repeat protein 23	CNAG_00528	Cryptococcus neoformans var. grubii serotype A (strain H99 / ATCC 208821 / CBS 10515 / FGSC 9487) (Filobasidiella neoformans var. grubii)	692	NA	23884327;	NA	CNAG_00528	NA	NA	NA	NA	NA	NA	AFR92659;
CNAG_00529	NC_026745.1:1351458-1358644	YPD_slu7kd	YPD_WT	OK	5.96306	10.7981	0.856656	0.561938	0.31585	0.513113	no	NC_026745.1	1351459	1353770	23884328	protein_coding	+	J9VLT5	J9VLT5_CRYNH	Sulfite transporter	CNAG_00529	Cryptococcus neoformans var. grubii serotype A (strain H99 / ATCC 208821 / CBS 10515 / FGSC 9487) (Filobasidiella neoformans var. grubii)	506	Tellurite-resistance/dicarboxylate transporter (TDT) family	23884328;	NA	CNAG_00529	NA	transmembrane transport [GO:0055085]	integral component of membrane [GO:0016021]	integral component of membrane [GO:0016021]; transmembrane transport [GO:0055085]	NA	GO:0016021; GO:0055085	AFR92660;
CNAG_00531	NC_026745.1:1351458-1358644	YPD_slu7kd	YPD_WT	OK	115.537	192.736	0.738278	3.05385	5e-05	0.000335454	yes	NC_026745.1	1354652	1358644	23884329	protein_coding	-	J9VF01	J9VF01_CRYNH	Potassium/sodium efflux P-type ATPase, fungal-type	CNAG_00531	Cryptococcus neoformans var. grubii serotype A (strain H99 / ATCC 208821 / CBS 10515 / FGSC 9487) (Filobasidiella neoformans var. grubii)	1091	NA	23884329;	NA	CNAG_00531	NA	NA	integral component of membrane [GO:0016021]	integral component of membrane [GO:0016021]; ATP binding [GO:0005524]	ATP binding [GO:0005524]	GO:0005524; GO:0016021	AFR92663;
CNAG_00532	NC_026745.1:1359486-1361600	YPD_slu7kd	YPD_WT	OK	30.5765	29.0178	-0.0754848	-0.318117	0.57965	0.755192	no	NC_026745.1	1359861	1361600	23884330	protein_coding	-	J9VJ86	J9VJ86_CRYNH	Uncharacterized protein	CNAG_00532	Cryptococcus neoformans var. grubii serotype A (strain H99 / ATCC 208821 / CBS 10515 / FGSC 9487) (Filobasidiella neoformans var. grubii)	280	NA	23884330;	NA	CNAG_00532	NA	NA	integral component of membrane [GO:0016021]	integral component of membrane [GO:0016021]	NA	GO:0016021	AFR92664;
CNAG_00533	NC_026745.1:1362031-1365106	YPD_slu7kd	YPD_WT	OK	124.65	90.2578	-0.465757	-0.973647	0.08885	0.204248	no	NC_026745.1	1362032	1364277	23884331	protein_coding	+	J9VLT8	J9VLT8_CRYNH	Mitochondrial import inner membrane translocase subunit TIM50	CNAG_00533	Cryptococcus neoformans var. grubii serotype A (strain H99 / ATCC 208821 / CBS 10515 / FGSC 9487) (Filobasidiella neoformans var. grubii)	515	TIM50 family	23884331;	NA	CNAG_00533	FUNCTION: Essential component of the TIM23 complex, a complex that mediates the translocation of transit peptide-containing proteins across the mitochondrial inner membrane. {ECO:0000256|RuleBase:RU365079}.	protein transport [GO:0015031]	integral component of membrane [GO:0016021]; TIM23 mitochondrial import inner membrane translocase complex [GO:0005744]	integral component of membrane [GO:0016021]; TIM23 mitochondrial import inner membrane translocase complex [GO:0005744]; protein transport [GO:0015031]	NA	GO:0005744; GO:0015031; GO:0016021	AFR92665;
CNAG_00534	NC_026745.1:1362031-1365106	YPD_slu7kd	YPD_WT	OK	2079.04	1307.29	-0.669332	-2.34699	5e-05	0.000335454	yes	NC_026745.1	1364071	1365106	23884332	protein_coding	-	J9VH15	J9VH15_CRYNH	Uncharacterized protein	CNAG_00534	Cryptococcus neoformans var. grubii serotype A (strain H99 / ATCC 208821 / CBS 10515 / FGSC 9487) (Filobasidiella neoformans var. grubii)	76	NA	23884332;	NA	CNAG_00534	NA	NA	membrane [GO:0016020]; mitochondrion [GO:0005739]	membrane [GO:0016020]; mitochondrion [GO:0005739]	NA	GO:0005739; GO:0016020	AFR92666;
CNAG_00535	NC_026745.1:1365219-1367631	YPD_slu7kd	YPD_WT	OK	77.9704	60.6763	-0.361792	-0.749212	0.19245	0.36278	no	NC_026745.1	1365220	1366570	23884333	protein_coding	+	J9VEC1	J9VEC1_CRYNH	Large subunit ribosomal protein L16	CNAG_00535	Cryptococcus neoformans var. grubii serotype A (strain H99 / ATCC 208821 / CBS 10515 / FGSC 9487) (Filobasidiella neoformans var. grubii)	254	Universal ribosomal protein uL16 family	23884333;	NA	CNAG_00535	NA	translation [GO:0006412]	ribosome [GO:0005840]	ribosome [GO:0005840]; rRNA binding [GO:0019843]; structural constituent of ribosome [GO:0003735]; translation [GO:0006412]	rRNA binding [GO:0019843]; structural constituent of ribosome [GO:0003735]	GO:0003735; GO:0005840; GO:0006412; GO:0019843	AFR92667;
CNAG_00536	NC_026745.1:1365219-1367631	YPD_slu7kd	YPD_WT	OK	511.859	305.166	-0.746154	-2.88001	5e-05	0.000335454	yes	NC_026745.1	1366497	1367631	23884334	protein_coding	-	T2BQD4	T2BQD4_CRYNH	NADH dehydrogenase [ubiquinone] 1 alpha subcomplex subunit 1	CNAG_00536	Cryptococcus neoformans var. grubii serotype A (strain H99 / ATCC 208821 / CBS 10515 / FGSC 9487) (Filobasidiella neoformans var. grubii)	69	Complex I NDUFA1 subunit family	23884334;	NA	CNAG_00536	NA	oxidation-reduction process [GO:0055114]	integral component of membrane [GO:0016021]; mitochondrial inner membrane [GO:0005743]; respirasome [GO:0070469]	integral component of membrane [GO:0016021]; mitochondrial inner membrane [GO:0005743]; respirasome [GO:0070469]; oxidation-reduction process [GO:0055114]	NA	GO:0005743; GO:0016021; GO:0055114; GO:0070469	AGV15320;
CNAG_00537	NC_026745.1:1368528-1371753	YPD_slu7kd	YPD_WT	OK	16.4483	24.5521	0.577903	1.67737	0.0054	0.0208152	yes	NC_026745.1	1368529	1371048	23884335	protein_coding	+	J9VJ92	J9VJ92_CRYNH	Carnitine O-acetyltransferase	CNAG_00537	Cryptococcus neoformans var. grubii serotype A (strain H99 / ATCC 208821 / CBS 10515 / FGSC 9487) (Filobasidiella neoformans var. grubii)	630	Carnitine/choline acetyltransferase family	23884335;	NA	CNAG_00537	NA	NA	NA	transferase activity, transferring acyl groups [GO:0016746]	transferase activity, transferring acyl groups [GO:0016746]	GO:0016746	AFR92669;
CNAG_00538	NC_026745.1:1368528-1371753	YPD_slu7kd	YPD_WT	OK	153.432	92.3695	-0.732107	-2.35063	0.0002	0.00118436	yes	NC_026745.1	1370854	1371753	23884336	protein_coding	-	J9VLU4	J9VLU4_CRYNH	Uncharacterized protein	CNAG_00538	Cryptococcus neoformans var. grubii serotype A (strain H99 / ATCC 208821 / CBS 10515 / FGSC 9487) (Filobasidiella neoformans var. grubii)	78	NA	23884336;	NA	CNAG_00538	NA	mitochondrial translation [GO:0032543]	mitochondrion [GO:0005739]	mitochondrion [GO:0005739]; structural constituent of ribosome [GO:0003735]; mitochondrial translation [GO:0032543]	structural constituent of ribosome [GO:0003735]	GO:0003735; GO:0005739; GO:0032543	AFR92670;
CNAG_00539	NC_026745.1:1371804-1374646	YPD_slu7kd	YPD_WT	OK	169.165	1650.43	3.28634	12.2462	5e-05	0.000335454	yes	NC_026745.1	1371805	1374646	23884337	protein_coding	-	J9VH18	J9VH18_CRYNH	Membrane transporter	CNAG_00539	Cryptococcus neoformans var. grubii serotype A (strain H99 / ATCC 208821 / CBS 10515 / FGSC 9487) (Filobasidiella neoformans var. grubii)	595	NA	23884337;	NA	CNAG_00539	NA	NA	integral component of membrane [GO:0016021]	integral component of membrane [GO:0016021]; transmembrane transporter activity [GO:0022857]	transmembrane transporter activity [GO:0022857]	GO:0016021; GO:0022857	AFR92671;
CNAG_00540	NC_026745.1:1377275-1380082	YPD_slu7kd	YPD_WT	OK	2.02113	3.89467	0.94634	2.75501	5e-05	0.000335454	yes	NC_026745.1	1377276	1380041	23884338	protein_coding	+	J9VEC5	J9VEC5_CRYNH	Pantothenate transporter	CNAG_00540	Cryptococcus neoformans var. grubii serotype A (strain H99 / ATCC 208821 / CBS 10515 / FGSC 9487) (Filobasidiella neoformans var. grubii)	546	NA	23884338;	NA	CNAG_00540	NA	NA	integral component of membrane [GO:0016021]	integral component of membrane [GO:0016021]; transmembrane transporter activity [GO:0022857]	transmembrane transporter activity [GO:0022857]	GO:0016021; GO:0022857	AFR92672;
CNAG_00541	NC_026745.1:1380173-1384998	YPD_slu7kd	YPD_WT	OK	3.16191	6.25023	0.983112	2.45334	5e-05	0.000335454	yes	NC_026745.1	1380174	1382734	23884339	protein_coding	-	J9VF12	J9VF12_CRYNH	Dimethylaniline monooxygenase	CNAG_00541	Cryptococcus neoformans var. grubii serotype A (strain H99 / ATCC 208821 / CBS 10515 / FGSC 9487) (Filobasidiella neoformans var. grubii)	556	NA	23884339;	NA	CNAG_00541	NA	NA	NA	flavin adenine dinucleotide binding [GO:0050660]; N,N-dimethylaniline monooxygenase activity [GO:0004499]; NADP binding [GO:0050661]	flavin adenine dinucleotide binding [GO:0050660]; N,N-dimethylaniline monooxygenase activity [GO:0004499]; NADP binding [GO:0050661]	GO:0004499; GO:0050660; GO:0050661	AFR92673;
CNAG_00542	NC_026745.1:1380173-1384998	YPD_slu7kd	YPD_WT	OK	4.74935	12.0665	1.34521	3.68974	5e-05	0.000335454	yes	NC_026745.1	1382733	1384998	23884340	protein_coding	+	J9VJ97	J9VJ97_CRYNH	Salicylate hydroxylase	CNAG_00542	Cryptococcus neoformans var. grubii serotype A (strain H99 / ATCC 208821 / CBS 10515 / FGSC 9487) (Filobasidiella neoformans var. grubii)	446	NA	23884340;	NA	CNAG_00542	NA	NA	NA	FAD binding [GO:0071949]	FAD binding [GO:0071949]	GO:0071949	AFR92674;
CNAG_00543	NC_026745.1:1385536-1389140	YPD_slu7kd	YPD_WT	OK	37.8556	28.0803	-0.43095	-1.69411	0.0036	0.014753	yes	NC_026745.1	1385537	1387968	23884341	protein_coding	+	J9VLU9	J9VLU9_CRYNH	Uncharacterized protein	CNAG_00543	Cryptococcus neoformans var. grubii serotype A (strain H99 / ATCC 208821 / CBS 10515 / FGSC 9487) (Filobasidiella neoformans var. grubii)	216	NA	23884341;	NA	CNAG_00543	NA	methylation [GO:0032259]	NA	S-adenosylmethionine-dependent methyltransferase activity [GO:0008757]; methylation [GO:0032259]	S-adenosylmethionine-dependent methyltransferase activity [GO:0008757]	GO:0008757; GO:0032259	AFR92675;
CNAG_00544	NC_026745.1:1385536-1389140	YPD_slu7kd	YPD_WT	OK	7.86526	9.67606	0.298924	0.615343	0.2875	0.480848	no	NC_026745.1	1386493	1389140	23884342	protein_coding	-	J9VH23	J9VH23_CRYNH	Uncharacterized protein	CNAG_00544	Cryptococcus neoformans var. grubii serotype A (strain H99 / ATCC 208821 / CBS 10515 / FGSC 9487) (Filobasidiella neoformans var. grubii)	542	NA	23884342;	NA	CNAG_00544	NA	NA	integral component of membrane [GO:0016021]	integral component of membrane [GO:0016021]	NA	GO:0016021	AFR92676;
CNAG_00545	NC_026745.1:1389328-1396661	YPD_slu7kd	YPD_WT	OK	14.1873	14.8805	0.0688256	0.312016	0.57995	0.755499	no	NC_026745.1	1389329	1396661	23884343	protein_coding	+	J9VEC8	J9VEC8_CRYNH	Sister chromatid cohesion protein	CNAG_00545	Cryptococcus neoformans var. grubii serotype A (strain H99 / ATCC 208821 / CBS 10515 / FGSC 9487) (Filobasidiella neoformans var. grubii)	1974	SCC2/Nipped-B family	23884343;	NA	CNAG_00545	NA	cell cycle [GO:0007049]; regulation of gene expression [GO:0010468]	nucleus [GO:0005634]	nucleus [GO:0005634]; chromatin binding [GO:0003682]; cell cycle [GO:0007049]; regulation of gene expression [GO:0010468]	chromatin binding [GO:0003682]	GO:0003682; GO:0005634; GO:0007049; GO:0010468	AFR92677;
CNAG_00546	NC_026745.1:1396738-1402411	YPD_slu7kd	YPD_WT	OK	15.4374	13.7721	-0.164677	-0.73752	0.19985	0.372945	no	NC_026745.1	1396739	1402411	23884344	protein_coding	+	J9VF17	J9VF17_CRYNH	Chitin synthase (EC 2.4.1.16)	CNAG_00546	Cryptococcus neoformans var. grubii serotype A (strain H99 / ATCC 208821 / CBS 10515 / FGSC 9487) (Filobasidiella neoformans var. grubii)	1271	NA	23884344;	NA	CNAG_00546	NA	fungal-type cell wall chitin biosynthetic process [GO:0034221]	integral component of membrane [GO:0016021]	integral component of membrane [GO:0016021]; chitin synthase activity [GO:0004100]; fungal-type cell wall chitin biosynthetic process [GO:0034221]	chitin synthase activity [GO:0004100]	GO:0004100; GO:0016021; GO:0034221	AFR92678;
CNAG_00547	NC_026745.1:1402469-1407926	YPD_slu7kd	YPD_WT	OK	24.0901	40.0652	0.733908	3.2968	5e-05	0.000335454	yes	NC_026745.1	1402470	1407926	23884345	protein_coding	-	J9VJA0	J9VJA0_CRYNH	DH domain-containing protein	CNAG_00547	Cryptococcus neoformans var. grubii serotype A (strain H99 / ATCC 208821 / CBS 10515 / FGSC 9487) (Filobasidiella neoformans var. grubii)	1356	NA	23884345;	NA	CNAG_00547	NA	NA	NA	guanyl-nucleotide exchange factor activity [GO:0005085]	guanyl-nucleotide exchange factor activity [GO:0005085]	GO:0005085	AFR92679;
CNAG_00549	NC_026745.1:1409008-1411865	YPD_slu7kd	YPD_WT	NOTEST	0	0	0	0	1	1	no	NC_026745.1	1410335	1411865	23884346	protein_coding	-	T2BQE9	T2BQE9_CRYNH	Uncharacterized protein	CNAG_00549	Cryptococcus neoformans var. grubii serotype A (strain H99 / ATCC 208821 / CBS 10515 / FGSC 9487) (Filobasidiella neoformans var. grubii)	292	NA	23884346;	NA	CNAG_00549	NA	NA	NA	NA	NA	NA	AGV15322;
CNAG_00550	NC_026745.1:1413825-1417894	YPD_slu7kd	YPD_WT	OK	5.46414	7.4036	0.438233	1.67605	0.0045	0.0178491	yes	NC_026745.1	1413826	1417894	23884347	protein_coding	-	J9VH29	J9VH29_CRYNH	DNA mismatch repair protein MSH5	CNAG_00550	Cryptococcus neoformans var. grubii serotype A (strain H99 / ATCC 208821 / CBS 10515 / FGSC 9487) (Filobasidiella neoformans var. grubii)	789	NA	23884347;	NA	CNAG_00550	NA	mismatch repair [GO:0006298]	NA	ATP binding [GO:0005524]; mismatched DNA binding [GO:0030983]; mismatch repair [GO:0006298]	ATP binding [GO:0005524]; mismatched DNA binding [GO:0030983]	GO:0005524; GO:0006298; GO:0030983	AFR92681;
CNAG_00551	NC_026745.1:1417990-1421056	YPD_slu7kd	YPD_WT	OK	59.5955	82.9055	0.476263	2.15853	5e-05	0.000335454	yes	NC_026745.1	1417991	1421056	23884348	protein_coding	-	J9VED2	J9VED2_CRYNH	Poly(A) polymerase (EC 2.7.7.19)	CNAG_00551	Cryptococcus neoformans var. grubii serotype A (strain H99 / ATCC 208821 / CBS 10515 / FGSC 9487) (Filobasidiella neoformans var. grubii)	644	Poly(A) polymerase family	23884348;	NA	CNAG_00551	FUNCTION: Polymerase that creates the 3'-poly(A) tail of mRNA's. {ECO:0000256|PIRNR:PIRNR018425}.	mRNA processing [GO:0006397]; RNA 3'-end processing [GO:0031123]; RNA polyadenylation [GO:0043631]	nucleus [GO:0005634]	nucleus [GO:0005634]; ATP binding [GO:0005524]; metal ion binding [GO:0046872]; polynucleotide adenylyltransferase activity [GO:0004652]; RNA binding [GO:0003723]; mRNA processing [GO:0006397]; RNA 3'-end processing [GO:0031123]; RNA polyadenylation [GO:0043631]	ATP binding [GO:0005524]; metal ion binding [GO:0046872]; polynucleotide adenylyltransferase activity [GO:0004652]; RNA binding [GO:0003723]	GO:0003723; GO:0004652; GO:0005524; GO:0005634; GO:0006397; GO:0031123; GO:0043631; GO:0046872	AFR92682;
CNAG_00554	NC_026745.1:1429513-1431778	YPD_slu7kd	YPD_WT	OK	22.1326	46.7899	1.08003	4.69988	5e-05	0.000335454	yes	NC_026745.1	1429514	1431778	23884349	protein_coding	-	J9VLV9	J9VLV9_CRYNH	Inositol phosphorylsphingolipid-phospholipase C	CNAG_00554	Cryptococcus neoformans var. grubii serotype A (strain H99 / ATCC 208821 / CBS 10515 / FGSC 9487) (Filobasidiella neoformans var. grubii)	529	Neutral sphingomyelinase family	23884349;	NA	CNAG_00554	NA	sphingolipid metabolic process [GO:0006665]	integral component of membrane [GO:0016021]	integral component of membrane [GO:0016021]; sphingolipid metabolic process [GO:0006665]	NA	GO:0006665; GO:0016021	AFR92685;
CNAG_00555	NC_026745.1:1431881-1433812	YPD_slu7kd	YPD_WT	OK	23.1462	23.3416	0.0121248	0.0520041	0.92835	0.966617	no	NC_026745.1	1431882	1433812	23884350	protein_coding	-	J9VH33	J9VH33_CRYNH	MBOAT_2 domain-containing protein	CNAG_00555	Cryptococcus neoformans var. grubii serotype A (strain H99 / ATCC 208821 / CBS 10515 / FGSC 9487) (Filobasidiella neoformans var. grubii)	467	NA	23884350;	NA	CNAG_00555	NA	NA	integral component of membrane [GO:0016021]	integral component of membrane [GO:0016021]	NA	GO:0016021	AFR92686;AGV15324;
CNAG_00556	NC_026745.1:1433977-1436557	YPD_slu7kd	YPD_WT	OK	47.8264	46.4658	-0.0416377	-0.188829	0.74095	0.864891	no	NC_026745.1	1433978	1436557	23884351	protein_coding	-	T2BQF0	T2BQF0_CRYNH	CK1/CK1/CK1-G protein kinase, variant	CNAG_00556	Cryptococcus neoformans var. grubii serotype A (strain H99 / ATCC 208821 / CBS 10515 / FGSC 9487) (Filobasidiella neoformans var. grubii)	459	Protein kinase superfamily	23884351;	NA	CNAG_00556	NA	NA	NA	ATP binding [GO:0005524]; protein serine/threonine kinase activity [GO:0004674]	ATP binding [GO:0005524]; protein serine/threonine kinase activity [GO:0004674]	GO:0004674; GO:0005524	AGV15325;
CNAG_00557	NC_026745.1:1436644-1438138	YPD_slu7kd	YPD_WT	OK	79.1643	48.3061	-0.712643	-3.18381	5e-05	0.000335454	yes	NC_026745.1	1436645	1438138	23884352	protein_coding	+	J9VF25	J9VF25_CRYNH	U6 snRNA-associated Sm-like protein LSm8	LSM8 CNAG_00557	Cryptococcus neoformans var. grubii serotype A (strain H99 / ATCC 208821 / CBS 10515 / FGSC 9487) (Filobasidiella neoformans var. grubii)	95	SnRNP Sm proteins family	23884352;	LSM8	CNAG_00557	FUNCTION: Plays role in pre-mRNA splicing as component of the U4/U6-U5 tri-snRNP complex that is involved in spliceosome assembly, and as component of the precatalytic spliceosome (spliceosome B complex). The heptameric LSM2-8 complex binds specifically to the 3'-terminal U-tract of U6 snRNA. {ECO:0000256|RuleBase:RU365048}.	mRNA splicing, via spliceosome [GO:0000398]; rRNA processing [GO:0006364]	spliceosomal complex [GO:0005681]; U4/U6 x U5 tri-snRNP complex [GO:0046540]; U6 snRNP [GO:0005688]	spliceosomal complex [GO:0005681]; U4/U6 x U5 tri-snRNP complex [GO:0046540]; U6 snRNP [GO:0005688]; RNA binding [GO:0003723]; mRNA splicing, via spliceosome [GO:0000398]; rRNA processing [GO:0006364]	RNA binding [GO:0003723]	GO:0000398; GO:0003723; GO:0005681; GO:0005688; GO:0006364; GO:0046540	AFR92688;
CNAG_00558	NC_026745.1:1438435-1444098	YPD_slu7kd	YPD_WT	OK	22.5449	18.4622	-0.288226	-1.25958	0.0272	0.0800344	no	NC_026745.1	1438436	1443279	23884353	protein_coding	+	J9VJB0	J9VJB0_CRYNH	Uncharacterized protein	CNAG_00558	Cryptococcus neoformans var. grubii serotype A (strain H99 / ATCC 208821 / CBS 10515 / FGSC 9487) (Filobasidiella neoformans var. grubii)	706	NA	23884353;	NA	CNAG_00558	NA	NA	NA	NA	NA	NA	AFR92689;
CNAG_00559	NC_026745.1:1444435-1447324	YPD_slu7kd	YPD_WT	OK	190.955	146.27	-0.384598	-1.1228	0.0508	0.132226	no	NC_026745.1	1444436	1445906	23884354	protein_coding	+	J9VLW4	J9VLW4_CRYNH	BZIP domain-containing protein	CNAG_00559	Cryptococcus neoformans var. grubii serotype A (strain H99 / ATCC 208821 / CBS 10515 / FGSC 9487) (Filobasidiella neoformans var. grubii)	301	NA	23884354;	NA	CNAG_00559	NA	NA	NA	DNA-binding transcription factor activity [GO:0003700]	DNA-binding transcription factor activity [GO:0003700]	GO:0003700	AFR92690;
CNAG_00560	NC_026745.1:1444435-1447324	YPD_slu7kd	YPD_WT	OK	232.901	235.862	0.0182275	0.057012	0.9184	0.961614	no	NC_026745.1	1445867	1447324	23884355	protein_coding	-	J9VH39	J9VH39_CRYNH	V-type H-transporting ATPase subunit E	CNAG_00560	Cryptococcus neoformans var. grubii serotype A (strain H99 / ATCC 208821 / CBS 10515 / FGSC 9487) (Filobasidiella neoformans var. grubii)	227	V-ATPase E subunit family	23884355;	NA	CNAG_00560	NA	NA	proton-transporting two-sector ATPase complex, catalytic domain [GO:0033178]	proton-transporting two-sector ATPase complex, catalytic domain [GO:0033178]; proton-transporting ATPase activity, rotational mechanism [GO:0046961]	proton-transporting ATPase activity, rotational mechanism [GO:0046961]	GO:0033178; GO:0046961	AFR92691;
CNAG_00561	NC_026745.1:1447483-1450747	YPD_slu7kd	YPD_WT	OK	66.6945	77.3912	0.214602	0.758325	0.18625	0.354435	no	NC_026745.1	1447484	1449389	23884356	protein_coding	+	J9VED8	J9VED8_CRYNH	Histone acetyltransferase type B catalytic subunit (EC 2.3.1.48)	CNAG_00561	Cryptococcus neoformans var. grubii serotype A (strain H99 / ATCC 208821 / CBS 10515 / FGSC 9487) (Filobasidiella neoformans var. grubii)	416	HAT1 family	23884356;	NA	CNAG_00561	FUNCTION: Catalytic component of the histone acetylase B (HAT-B) complex. Has intrinsic substrate specificity that modifies lysine in recognition sequence GXGKXG. Involved in DNA double-strand break repair. {ECO:0000256|PIRNR:PIRNR038084}.	chromatin silencing at telomere [GO:0006348]	chromosome, telomeric region [GO:0000781]; cytoplasm [GO:0005737]; nucleus [GO:0005634]	chromosome, telomeric region [GO:0000781]; cytoplasm [GO:0005737]; nucleus [GO:0005634]; histone acetyltransferase activity [GO:0004402]; chromatin silencing at telomere [GO:0006348]	histone acetyltransferase activity [GO:0004402]	GO:0000781; GO:0004402; GO:0005634; GO:0005737; GO:0006348	AFR92692;
CNAG_00562	NC_026745.1:1447483-1450747	YPD_slu7kd	YPD_WT	OK	65.3144	55.916	-0.224139	-0.621312	0.2804	0.472845	no	NC_026745.1	1449220	1450747	23884357	protein_coding	-	J9VF30	J9VF30_CRYNH	BTB domain-containing protein	CNAG_00562	Cryptococcus neoformans var. grubii serotype A (strain H99 / ATCC 208821 / CBS 10515 / FGSC 9487) (Filobasidiella neoformans var. grubii)	321	NA	23884357;	NA	CNAG_00562	NA	NA	NA	NA	NA	NA	AFR92693;
CNAG_00563	NC_026745.1:1450905-1452648	YPD_slu7kd	YPD_WT	OK	30.7638	34.276	0.155964	0.675369	0.2412	0.426415	no	NC_026745.1	1450906	1452648	23884358	protein_coding	-	J9VJB4	J9VJB4_CRYNH	Uncharacterized protein	CNAG_00563	Cryptococcus neoformans var. grubii serotype A (strain H99 / ATCC 208821 / CBS 10515 / FGSC 9487) (Filobasidiella neoformans var. grubii)	274	NA	23884358;	NA	CNAG_00563	NA	NA	NA	NA	NA	NA	AFR92694;
CNAG_00564	NC_026745.1:1452715-1455939	YPD_slu7kd	YPD_WT	OK	10.0804	16.8665	0.74261	3.0732	5e-05	0.000335454	yes	NC_026745.1	1452716	1455939	23884359	protein_coding	+	J9VLX0	J9VLX0_CRYNH	Velvet domain-containing protein	CNAG_00564	Cryptococcus neoformans var. grubii serotype A (strain H99 / ATCC 208821 / CBS 10515 / FGSC 9487) (Filobasidiella neoformans var. grubii)	560	NA	23884359;	NA	CNAG_00564	NA	NA	nucleus [GO:0005634]	nucleus [GO:0005634]	NA	GO:0005634	AFR92695;
CNAG_00565	NC_026745.1:1456212-1459179	YPD_slu7kd	YPD_WT	OK	192.92	201.238	0.0609014	0.261835	0.64125	0.800587	no	NC_026745.1	1456213	1459179	23884360	protein_coding	-	J9VH45	J9VH45_CRYNH	Dynamin GTPase	CNAG_00565	Cryptococcus neoformans var. grubii serotype A (strain H99 / ATCC 208821 / CBS 10515 / FGSC 9487) (Filobasidiella neoformans var. grubii)	694	TRAFAC class dynamin-like GTPase superfamily, Dynamin/Fzo/YdjA family	23884360;	NA	CNAG_00565	NA	NA	NA	GTP binding [GO:0005525]; GTPase activity [GO:0003924]	GTPase activity [GO:0003924]; GTP binding [GO:0005525]	GO:0003924; GO:0005525	AFR92696;
CNAG_00566	NC_026745.1:1459400-1464457	YPD_slu7kd	YPD_WT	OK	25.4702	27.6692	0.119472	0.423053	0.45225	0.649661	no	NC_026745.1	1459401	1462857	23884361	protein_coding	+	J9VEE2	J9VEE2_CRYNH	DNA ligase 1	CNAG_00566	Cryptococcus neoformans var. grubii serotype A (strain H99 / ATCC 208821 / CBS 10515 / FGSC 9487) (Filobasidiella neoformans var. grubii)	938	ATP-dependent DNA ligase family	23884361;	NA	CNAG_00566	NA	DNA ligation involved in DNA repair [GO:0051103]; DNA recombination [GO:0006310]; DNA replication [GO:0006260]	NA	ATP binding [GO:0005524]; DNA binding [GO:0003677]; DNA ligase (ATP) activity [GO:0003910]; DNA ligation involved in DNA repair [GO:0051103]; DNA recombination [GO:0006310]; DNA replication [GO:0006260]	ATP binding [GO:0005524]; DNA binding [GO:0003677]; DNA ligase (ATP) activity [GO:0003910]	GO:0003677; GO:0003910; GO:0005524; GO:0006260; GO:0006310; GO:0051103	AFR92697;
CNAG_00567	NC_026745.1:1459400-1464457	YPD_slu7kd	YPD_WT	OK	42.6348	42.4469	-0.00637185	-0.0166521	0.97885	0.990033	no	NC_026745.1	1462807	1464457	23884362	protein_coding	-	J9VF36	J9VF36_CRYNH	WD40 repeat protein	CNAG_00567	Cryptococcus neoformans var. grubii serotype A (strain H99 / ATCC 208821 / CBS 10515 / FGSC 9487) (Filobasidiella neoformans var. grubii)	370	NA	23884362;	NA	CNAG_00567	NA	NA	NA	NA	NA	NA	AFR92698;
CNAG_00568	NC_026745.1:1464720-1466530	YPD_slu7kd	YPD_WT	OK	3.40534	7.91632	1.21703	3.81474	5e-05	0.000335454	yes	NC_026745.1	1464721	1466530	23884363	protein_coding	-	J9VJB9	J9VJB9_CRYNH	Uncharacterized protein	CNAG_00568	Cryptococcus neoformans var. grubii serotype A (strain H99 / ATCC 208821 / CBS 10515 / FGSC 9487) (Filobasidiella neoformans var. grubii)	295	NA	23884363;	NA	CNAG_00568	NA	NA	integral component of membrane [GO:0016021]	integral component of membrane [GO:0016021]	NA	GO:0016021	AFR92699;
CNAG_00569	NC_026745.1:1466850-1470700	YPD_slu7kd	YPD_WT	OK	57.2387	49.5272	-0.208769	-0.452589	0.43045	0.629167	no	NC_026745.1	1466851	1468902	23884364	protein_coding	+	J9VLX5	J9VLX5_CRYNH	GTP cyclohydrolase II	CNAG_00569	Cryptococcus neoformans var. grubii serotype A (strain H99 / ATCC 208821 / CBS 10515 / FGSC 9487) (Filobasidiella neoformans var. grubii)	551	GTP cyclohydrolase II family	23884364;	NA	CNAG_00569	NA	riboflavin biosynthetic process [GO:0009231]	NA	GTP binding [GO:0005525]; GTP cyclohydrolase II activity [GO:0003935]; riboflavin biosynthetic process [GO:0009231]	GTP binding [GO:0005525]; GTP cyclohydrolase II activity [GO:0003935]	GO:0003935; GO:0005525; GO:0009231	AFR92700;
CNAG_00570	NC_026745.1:1466850-1470700	YPD_slu7kd	YPD_WT	OK	158.208	152.75	-0.0506495	-0.190977	0.73655	0.862556	no	NC_026745.1	1468549	1470700	23884365	protein_coding	-	J9VH50	J9VH50_CRYNH	cAMP-dependent protein kinase regulatory subunit	CNAG_00570	Cryptococcus neoformans var. grubii serotype A (strain H99 / ATCC 208821 / CBS 10515 / FGSC 9487) (Filobasidiella neoformans var. grubii)	482	CAMP-dependent kinase regulatory chain family	23884365;	NA	CNAG_00570	NA	NA	cAMP-dependent protein kinase complex [GO:0005952]	cAMP-dependent protein kinase complex [GO:0005952]; cAMP binding [GO:0030552]; cAMP-dependent protein kinase regulator activity [GO:0008603]; kinase activity [GO:0016301]	cAMP binding [GO:0030552]; cAMP-dependent protein kinase regulator activity [GO:0008603]; kinase activity [GO:0016301]	GO:0005952; GO:0008603; GO:0016301; GO:0030552	AFR92701;
CNAG_00571	NC_026745.1:1470808-1474110	YPD_slu7kd	YPD_WT	OK	12.3577	12.1165	-0.0284359	-0.111949	0.8459	0.925237	no	NC_026745.1	1470809	1474110	23884366	protein_coding	+	J9VEE5	J9VEE5_CRYNH	Uncharacterized protein	CNAG_00571	Cryptococcus neoformans var. grubii serotype A (strain H99 / ATCC 208821 / CBS 10515 / FGSC 9487) (Filobasidiella neoformans var. grubii)	720	NA	23884366;	NA	CNAG_00571	NA	NA	NA	NA	NA	NA	AFR92702;
CNAG_00572	NC_026745.1:1474157-1478538	YPD_slu7kd	YPD_WT	OK	15.8208	35.6273	1.17117	2.44445	0.00025	0.00144332	yes	NC_026745.1	1474158	1477625	23884367	protein_coding	+	J9VF40	J9VF40_CRYNH	General transcription and DNA repair factor IIH helicase subunit XPD (EC 3.6.4.12)	CNAG_00572	Cryptococcus neoformans var. grubii serotype A (strain H99 / ATCC 208821 / CBS 10515 / FGSC 9487) (Filobasidiella neoformans var. grubii)	799	Helicase family, RAD3/XPD subfamily	23884367;	NA	CNAG_00572	NA	nucleotide-excision repair [GO:0006289]	nucleus [GO:0005634]	nucleus [GO:0005634]; ATP binding [GO:0005524]; DNA binding [GO:0003677]; DNA helicase activity [GO:0003678]; nucleotide-excision repair [GO:0006289]	ATP binding [GO:0005524]; DNA binding [GO:0003677]; DNA helicase activity [GO:0003678]	GO:0003677; GO:0003678; GO:0005524; GO:0005634; GO:0006289	AFR92703;
CNAG_00573	NC_026745.1:1474157-1478538	YPD_slu7kd	YPD_WT	OK	243.508	155.712	-0.645092	-2.42996	5e-05	0.000335454	yes	NC_026745.1	1477273	1478538	23884368	protein_coding	-	J9VJC3	J9VJC3_CRYNH	NADH dehydrogenase (Ubiquinone) 1 alpha subcomplex 6	CNAG_00573	Cryptococcus neoformans var. grubii serotype A (strain H99 / ATCC 208821 / CBS 10515 / FGSC 9487) (Filobasidiella neoformans var. grubii)	131	Complex I LYR family	23884368;	NA	CNAG_00573	NA	oxidation-reduction process [GO:0055114]	mitochondrial inner membrane [GO:0005743]; respirasome [GO:0070469]	mitochondrial inner membrane [GO:0005743]; respirasome [GO:0070469]; oxidation-reduction process [GO:0055114]	NA	GO:0005743; GO:0055114; GO:0070469	AFR92704;
CNAG_00574	NC_026745.1:1479078-1482694	YPD_slu7kd	YPD_WT	OK	16.085	16.6168	0.0469218	0.204931	0.7192	0.852157	no	NC_026745.1	1479079	1482694	23884369	protein_coding	-	J9VLY1	J9VLY1_CRYNH	Amino acid/metabolite permease (Amino acid/metabolite permease, variant)	CNAG_00574	Cryptococcus neoformans var. grubii serotype A (strain H99 / ATCC 208821 / CBS 10515 / FGSC 9487) (Filobasidiella neoformans var. grubii)	772	NA	23884369;	NA	CNAG_00574	NA	NA	integral component of membrane [GO:0016021]	integral component of membrane [GO:0016021]; transmembrane transporter activity [GO:0022857]	transmembrane transporter activity [GO:0022857]	GO:0016021; GO:0022857	AFR92705;AGV15326;
CNAG_00575	NC_026745.1:1483377-1486076	YPD_slu7kd	YPD_WT	OK	139.561	351.951	1.33448	5.66268	5e-05	0.000335454	yes	NC_026745.1	1483378	1486076	23884370	protein_coding	-	J9VH55	J9VH55_CRYNH	Catalase (EC 1.11.1.6)	CNAG_00575	Cryptococcus neoformans var. grubii serotype A (strain H99 / ATCC 208821 / CBS 10515 / FGSC 9487) (Filobasidiella neoformans var. grubii)	694	Catalase family	23884370;	NA	CNAG_00575	FUNCTION: Occurs in almost all aerobically respiring organisms and serves to protect cells from the toxic effects of hydrogen peroxide. {ECO:0000256|ARBA:ARBA00003918, ECO:0000256|RuleBase:RU004142}.; FUNCTION: Serves to protect cells from the toxic effects of hydrogen peroxide. {ECO:0000256|PIRNR:PIRNR038927}.	hydrogen peroxide catabolic process [GO:0042744]; response to oxidative stress [GO:0006979]	NA	catalase activity [GO:0004096]; heme binding [GO:0020037]; metal ion binding [GO:0046872]; hydrogen peroxide catabolic process [GO:0042744]; response to oxidative stress [GO:0006979]	catalase activity [GO:0004096]; heme binding [GO:0020037]; metal ion binding [GO:0046872]	GO:0004096; GO:0006979; GO:0020037; GO:0042744; GO:0046872	AFR92706;
CNAG_00576	NC_026745.1:1486628-1488059	YPD_slu7kd	YPD_WT	OK	29.2668	32.1866	0.137194	0.569614	0.3258	0.523599	no	NC_026745.1	1486629	1488059	23884371	protein_coding	-	J9VEE9	J9VEE9_CRYNH	Mitochondrial protein	CNAG_00576	Cryptococcus neoformans var. grubii serotype A (strain H99 / ATCC 208821 / CBS 10515 / FGSC 9487) (Filobasidiella neoformans var. grubii)	355	NA	23884371;	NA	CNAG_00576	NA	NA	NA	NA	NA	NA	AFR92707;
CNAG_00577	NC_026745.1:1488550-1490225	YPD_slu7kd	YPD_WT	OK	19.0401	18.6361	-0.0309402	-0.12679	0.8243	0.913083	no	NC_026745.1	1488551	1490225	23884372	protein_coding	-	J9VF45	J9VF45_CRYNH	Mago-bind domain-containing protein	CNAG_00577	Cryptococcus neoformans var. grubii serotype A (strain H99 / ATCC 208821 / CBS 10515 / FGSC 9487) (Filobasidiella neoformans var. grubii)	200	Pym family	23884372;	NA	CNAG_00577	NA	exon-exon junction complex disassembly [GO:1903259]	cytoplasm [GO:0005737]; nucleus [GO:0005634]	cytoplasm [GO:0005737]; nucleus [GO:0005634]; exon-exon junction complex disassembly [GO:1903259]	NA	GO:0005634; GO:0005737; GO:1903259	AFR92708;
CNAG_00580	NC_026745.1:1492037-1495418	YPD_slu7kd	YPD_WT	OK	21.4219	23.8877	0.157181	0.703965	0.2202	0.399959	no	NC_026745.1	1492038	1495418	23884373	protein_coding	-	J9VLY8	J9VLY8_CRYNH	Translation initiation factor IF-2	CNAG_00580	Cryptococcus neoformans var. grubii serotype A (strain H99 / ATCC 208821 / CBS 10515 / FGSC 9487) (Filobasidiella neoformans var. grubii)	877	TRAFAC class translation factor GTPase superfamily, Classic translation factor GTPase family, IF-2 subfamily	23884373;	NA	CNAG_00580	NA	NA	NA	GTP binding [GO:0005525]; GTPase activity [GO:0003924]; translation initiation factor activity [GO:0003743]	GTPase activity [GO:0003924]; GTP binding [GO:0005525]; translation initiation factor activity [GO:0003743]	GO:0003743; GO:0003924; GO:0005525	AFR92710;
CNAG_00581	NC_026745.1:1495667-1497878	YPD_slu7kd	YPD_WT	OK	665.365	678.157	0.0274729	0.108971	0.8438	0.923968	no	NC_026745.1	1495668	1497878	23884374	protein_coding	+	J9VH59	J9VH59_CRYNH	Saccharopepsin	CNAG_00581	Cryptococcus neoformans var. grubii serotype A (strain H99 / ATCC 208821 / CBS 10515 / FGSC 9487) (Filobasidiella neoformans var. grubii)	438	Peptidase A1 family	23884374;	NA	CNAG_00581	NA	NA	fungal-type vacuole [GO:0000324]	fungal-type vacuole [GO:0000324]; aspartic-type endopeptidase activity [GO:0004190]	aspartic-type endopeptidase activity [GO:0004190]	GO:0000324; GO:0004190	AFR92711;
CNAG_00582	NC_026745.1:1498286-1499796	YPD_slu7kd	YPD_WT	OK	22.5191	52.3095	1.21592	4.84272	5e-05	0.000335454	yes	NC_026745.1	1498287	1499796	23884375	protein_coding	-	J9VEF3	J9VEF3_CRYNH	Vacuolar transporter chaperone 1	CNAG_00582	Cryptococcus neoformans var. grubii serotype A (strain H99 / ATCC 208821 / CBS 10515 / FGSC 9487) (Filobasidiella neoformans var. grubii)	123	NA	23884375;	NA	CNAG_00582	NA	NA	integral component of membrane [GO:0016021]	integral component of membrane [GO:0016021]	NA	GO:0016021	AFR92712;
CNAG_00583	NC_026745.1:1499997-1504695	YPD_slu7kd	YPD_WT	OK	46.9848	48.5193	0.0463643	0.209001	0.71555	0.849817	no	NC_026745.1	1499998	1504695	23884376	protein_coding	+	J9VF51	J9VF51_CRYNH	Uncharacterized protein	CNAG_00583	Cryptococcus neoformans var. grubii serotype A (strain H99 / ATCC 208821 / CBS 10515 / FGSC 9487) (Filobasidiella neoformans var. grubii)	1108	NA	23884376;	NA	CNAG_00583	NA	NA	integral component of membrane [GO:0016021]	integral component of membrane [GO:0016021]	NA	GO:0016021	AFR92713;
CNAG_00584	NC_026745.1:1504758-1508585	YPD_slu7kd	YPD_WT	OK	407.199	339.602	-0.26189	-0.994518	0.0814	0.190661	no	NC_026745.1	1504759	1506846	23884377	protein_coding	+	J9VJD3	J9VJD3_CRYNH	Profilin	CNAG_00584	Cryptococcus neoformans var. grubii serotype A (strain H99 / ATCC 208821 / CBS 10515 / FGSC 9487) (Filobasidiella neoformans var. grubii)	127	Profilin family	23884377;	NA	CNAG_00584	FUNCTION: Binds to actin and affects the structure of the cytoskeleton. At high concentrations, profilin prevents the polymerization of actin, whereas it enhances it at low concentrations. {ECO:0000256|RuleBase:RU003908}.	NA	cytoskeleton [GO:0005856]	cytoskeleton [GO:0005856]; actin binding [GO:0003779]	actin binding [GO:0003779]	GO:0003779; GO:0005856	AFR92714;
CNAG_00585	NC_026745.1:1504758-1508585	YPD_slu7kd	YPD_WT	OK	14.3038	7.8701	-0.861943	-0.481018	0.49725	0.687412	no	NC_026745.1	1506061	1507495	23884378	protein_coding	-	J9VLZ3	J9VLZ3_CRYNH	Uncharacterized protein	CNAG_00585	Cryptococcus neoformans var. grubii serotype A (strain H99 / ATCC 208821 / CBS 10515 / FGSC 9487) (Filobasidiella neoformans var. grubii)	293	NA	23884378;	NA	CNAG_00585	NA	NA	NA	NA	NA	NA	AFR92715;
CNAG_00586	NC_026745.1:1504758-1508585	YPD_slu7kd	YPD_WT	OK	79.7635	221.639	1.47441	2.12157	0.0014	0.00655738	yes	NC_026745.1	1507483	1508585	23884379	protein_coding	+	J9VH65	J9VH65_CRYNH	Uncharacterized protein	CNAG_00586	Cryptococcus neoformans var. grubii serotype A (strain H99 / ATCC 208821 / CBS 10515 / FGSC 9487) (Filobasidiella neoformans var. grubii)	109	NA	23884379;	NA	CNAG_00586	NA	NA	NA	NA	NA	NA	AFR92716;
CNAG_00587	NC_026745.1:1508790-1510506	YPD_slu7kd	YPD_WT	OK	9.98217	22.0409	1.14276	4.41882	5e-05	0.000335454	yes	NC_026745.1	1508791	1510506	23884380	protein_coding	-	J9VEF7	J9VEF7_CRYNH	Ricin B-type lectin domain-containing protein	CNAG_00587	Cryptococcus neoformans var. grubii serotype A (strain H99 / ATCC 208821 / CBS 10515 / FGSC 9487) (Filobasidiella neoformans var. grubii)	185	NA	23884380;	NA	CNAG_00587	NA	NA	NA	NA	NA	NA	AFR92717;
CNAG_00588	NC_026745.1:1511794-1517079	YPD_slu7kd	YPD_WT	OK	20.0893	222.147	3.46702	9.39264	5e-05	0.000335454	yes	NC_026745.1	1511795	1513507	23884381	protein_coding	-	J9VF55	J9VF55_CRYNH	Ricin B-type lectin domain-containing protein	CNAG_00588	Cryptococcus neoformans var. grubii serotype A (strain H99 / ATCC 208821 / CBS 10515 / FGSC 9487) (Filobasidiella neoformans var. grubii)	171	NA	23884381;	NA	CNAG_00588	NA	NA	NA	NA	NA	NA	AFR92718;
CNAG_00589	NC_026745.1:1511794-1517079	YPD_slu7kd	YPD_WT	OK	48.5097	56.2111	0.212582	0.443762	0.3715	0.571059	no	NC_026745.1	1515496	1517079	23884382	protein_coding	-	J9VJD7	J9VJD7_CRYNH	5-formyltetrahydrofolate cyclo-ligase	CNAG_00589	Cryptococcus neoformans var. grubii serotype A (strain H99 / ATCC 208821 / CBS 10515 / FGSC 9487) (Filobasidiella neoformans var. grubii)	254	NA	23884382;	NA	CNAG_00589	NA	NA	NA	ligase activity [GO:0016874]	ligase activity [GO:0016874]	GO:0016874	AFR92719;
CNAG_00590	NC_026745.1:1517209-1522449	YPD_slu7kd	YPD_WT	OK	19.2557	23.655	0.296854	0.979074	0.0851	0.197368	no	NC_026745.1	1517210	1520384	23884383	protein_coding	+	J9VLZ7	J9VLZ7_CRYNH	p-aminobenzoic acid synthase (EC 2.6.1.85) (Para-aminobenzoate synthase)	CNAG_00590	Cryptococcus neoformans var. grubii serotype A (strain H99 / ATCC 208821 / CBS 10515 / FGSC 9487) (Filobasidiella neoformans var. grubii)	809	NA	23884383;	NA	CNAG_00590	NA	folic acid biosynthetic process [GO:0046656]; glutamine metabolic process [GO:0006541]; tetrahydrofolate biosynthetic process [GO:0046654]	NA	4-amino-4-deoxychorismate synthase activity [GO:0046820]; folic acid biosynthetic process [GO:0046656]; glutamine metabolic process [GO:0006541]; tetrahydrofolate biosynthetic process [GO:0046654]	4-amino-4-deoxychorismate synthase activity [GO:0046820]	GO:0006541; GO:0046654; GO:0046656; GO:0046820	AFR92720;
CNAG_00591	NC_026745.1:1517209-1522449	YPD_slu7kd	YPD_WT	OK	3.93605	2.36425	-0.735364	-0.744962	0.1932	0.363903	no	NC_026745.1	1520318	1522449	23884384	protein_coding	-	J9VH70	J9VH70_CRYNH	Calpain catalytic domain-containing protein	CNAG_00591	Cryptococcus neoformans var. grubii serotype A (strain H99 / ATCC 208821 / CBS 10515 / FGSC 9487) (Filobasidiella neoformans var. grubii)	356	Peptidase C2 family, PalB/RIM13 subfamily	23884384;	NA	CNAG_00591	NA	NA	NA	calcium-dependent cysteine-type endopeptidase activity [GO:0004198]	calcium-dependent cysteine-type endopeptidase activity [GO:0004198]	GO:0004198	AFR92721;
CNAG_00592	NC_026745.1:1522795-1523967	YPD_slu7kd	YPD_WT	OK	46.8914	37.8415	-0.309354	-1.29849	0.0224	0.0683619	no	NC_026745.1	1522796	1523967	23884385	protein_coding	-	J9VEG0	J9VEG0_CRYNH	Dolichol-phosphate mannosyltransferase	CNAG_00592	Cryptococcus neoformans var. grubii serotype A (strain H99 / ATCC 208821 / CBS 10515 / FGSC 9487) (Filobasidiella neoformans var. grubii)	296	NA	23884385;	NA	CNAG_00592	NA	NA	NA	transferase activity, transferring glycosyl groups [GO:0016757]	transferase activity, transferring glycosyl groups [GO:0016757]	GO:0016757	AFR92722;
CNAG_00593	NC_026745.1:1524104-1528900	YPD_slu7kd	YPD_WT	OK	4.8441	6.54419	0.433984	0.56552	0.32205	0.519404	no	NC_026745.1	1524105	1526743	23884386	protein_coding	+	J9VF60	J9VF60_CRYNH	Chalcone_isomerase domain-containing protein	CNAG_00593	Cryptococcus neoformans var. grubii serotype A (strain H99 / ATCC 208821 / CBS 10515 / FGSC 9487) (Filobasidiella neoformans var. grubii)	295	NA	23884386;	NA	CNAG_00593	NA	NA	NA	intramolecular lyase activity [GO:0016872]	intramolecular lyase activity [GO:0016872]	GO:0016872	AFR92723;AGV15327;
CNAG_00594	NC_026745.1:1524104-1528900	YPD_slu7kd	YPD_WT	OK	30.2478	49.4435	0.708952	3.06618	5e-05	0.000335454	yes	NC_026745.1	1525669	1528900	23884387	protein_coding	-	J9VJE2	J9VJE2_CRYNH	Lipid particle protein	CNAG_00594	Cryptococcus neoformans var. grubii serotype A (strain H99 / ATCC 208821 / CBS 10515 / FGSC 9487) (Filobasidiella neoformans var. grubii)	652	NA	23884387;	NA	CNAG_00594	NA	lipid metabolic process [GO:0006629]	integral component of membrane [GO:0016021]	integral component of membrane [GO:0016021]; lipid metabolic process [GO:0006629]	NA	GO:0006629; GO:0016021	AFR92724;
CNAG_00595	NC_026745.1:1529114-1531044	YPD_slu7kd	YPD_WT	OK	12.5811	17.935	0.51152	2.03473	0.0003	0.00169934	yes	NC_026745.1	1529115	1531044	23884388	protein_coding	-	J9VM03	J9VM03_CRYNH	Uncharacterized protein	CNAG_00595	Cryptococcus neoformans var. grubii serotype A (strain H99 / ATCC 208821 / CBS 10515 / FGSC 9487) (Filobasidiella neoformans var. grubii)	408	NA	23884388;	NA	CNAG_00595	NA	NA	integral component of membrane [GO:0016021]	integral component of membrane [GO:0016021]	NA	GO:0016021	AFR92725;
CNAG_00596	NC_026745.1:1531148-1533109	YPD_slu7kd	YPD_WT	OK	8.05293	8.77152	0.123312	0.441425	0.43765	0.636085	no	NC_026745.1	1531149	1533109	23884389	protein_coding	+	J9VH74	J9VH74_CRYNH	GH16 domain-containing protein	CNAG_00596	Cryptococcus neoformans var. grubii serotype A (strain H99 / ATCC 208821 / CBS 10515 / FGSC 9487) (Filobasidiella neoformans var. grubii)	375	NA	23884389;	NA	CNAG_00596	NA	carbohydrate metabolic process [GO:0005975]	integral component of membrane [GO:0016021]	integral component of membrane [GO:0016021]; chitin binding [GO:0008061]; hydrolase activity, hydrolyzing O-glycosyl compounds [GO:0004553]; carbohydrate metabolic process [GO:0005975]	chitin binding [GO:0008061]; hydrolase activity, hydrolyzing O-glycosyl compounds [GO:0004553]	GO:0004553; GO:0005975; GO:0008061; GO:0016021	AFR92726;
CNAG_00597	NC_026745.1:1533252-1536730	YPD_slu7kd	YPD_WT	OK	22.1514	44.6849	1.01239	4.30174	5e-05	0.000335454	yes	NC_026745.1	1533591	1536730	23884390	protein_coding	+	J9VEG4	J9VEG4_CRYNH	Amino acid transporter (Amino acid transporter, variant)	CNAG_00597	Cryptococcus neoformans var. grubii serotype A (strain H99 / ATCC 208821 / CBS 10515 / FGSC 9487) (Filobasidiella neoformans var. grubii)	563	NA	23884390;	NA	CNAG_00597	NA	transmembrane transport [GO:0055085]	integral component of membrane [GO:0016021]	integral component of membrane [GO:0016021]; transmembrane transport [GO:0055085]	NA	GO:0016021; GO:0055085	AFR92727;AGV15328;
CNAG_00598	NC_026745.1:1538348-1540900	YPD_slu7kd	YPD_WT	OK	4.97021	8.1854	0.719746	2.58984	5e-05	0.000335454	yes	NC_026745.1	1538349	1540900	23884391	protein_coding	+	J9VF63	J9VF63_CRYNH	Nicotinamide mononucleotide permease	CNAG_00598	Cryptococcus neoformans var. grubii serotype A (strain H99 / ATCC 208821 / CBS 10515 / FGSC 9487) (Filobasidiella neoformans var. grubii)	499	NA	23884391;	NA	CNAG_00598	NA	NA	integral component of membrane [GO:0016021]	integral component of membrane [GO:0016021]; transmembrane transporter activity [GO:0022857]	transmembrane transporter activity [GO:0022857]	GO:0016021; GO:0022857	AFR92728;
CNAG_00599	NC_026745.1:1541318-1546340	YPD_slu7kd	YPD_WT	OK	11.88	22.3071	0.90897	1.96885	0.00285	0.0120716	yes	NC_026745.1	1541319	1544288	23884392	protein_coding	+	J9VJE7	J9VJE7_CRYNH	Anion transporter	CNAG_00599	Cryptococcus neoformans var. grubii serotype A (strain H99 / ATCC 208821 / CBS 10515 / FGSC 9487) (Filobasidiella neoformans var. grubii)	645	NA	23884392;	NA	CNAG_00599	NA	NA	integral component of membrane [GO:0016021]	integral component of membrane [GO:0016021]; inorganic anion exchanger activity [GO:0005452]	inorganic anion exchanger activity [GO:0005452]	GO:0005452; GO:0016021	AFR92729;
CNAG_00600	NC_026745.1:1541318-1546340	YPD_slu7kd	YPD_WT	OK	60.0422	36.2227	-0.729085	-2.76958	5e-05	0.000335454	yes	NC_026745.1	1544106	1546340	23884393	protein_coding	-	J9VM07	J9VM07_CRYNH	Capsular associated protein	CNAG_00600	Cryptococcus neoformans var. grubii serotype A (strain H99 / ATCC 208821 / CBS 10515 / FGSC 9487) (Filobasidiella neoformans var. grubii)	593	NA	23884393;	NA	CNAG_00600	NA	NA	NA	NA	NA	NA	AFR92730;
CNAG_00601	NC_026745.1:1546431-1550145	YPD_slu7kd	YPD_WT	OK	8.33676	7.19357	-0.212779	-0.209501	0.70575	0.842931	no	NC_026745.1	1546432	1548330	23884394	protein_coding	-	J9VH79	J9VH79_CRYNH	Glycosyl hydrolase	CNAG_00601	Cryptococcus neoformans var. grubii serotype A (strain H99 / ATCC 208821 / CBS 10515 / FGSC 9487) (Filobasidiella neoformans var. grubii)	375	Glycosyl hydrolase 61 family	23884394;	NA	CNAG_00601	NA	NA	extracellular region [GO:0005576]	extracellular region [GO:0005576]; hydrolase activity [GO:0016787]	hydrolase activity [GO:0016787]	GO:0005576; GO:0016787	AFR92731;
CNAG_00602	NC_026745.1:1546431-1550145	YPD_slu7kd	YPD_WT	OK	298.336	145.107	-1.03982	-4.49729	5e-05	0.000335454	yes	NC_026745.1	1548399	1550145	23884395	protein_coding	-	J9VEG9	J9VEG9_CRYNH	Eukaryotic translation initiation factor 3 subunit I (eIF3i) (Eukaryotic translation initiation factor 3 39 kDa subunit homolog) (eIF-3 39 kDa subunit homolog)	TIF34 CNAG_00602	Cryptococcus neoformans var. grubii serotype A (strain H99 / ATCC 208821 / CBS 10515 / FGSC 9487) (Filobasidiella neoformans var. grubii)	341	EIF-3 subunit I family	23884395;	TIF34	CNAG_00602	FUNCTION: Component of the eukaryotic translation initiation factor 3 (eIF-3) complex, which is involved in protein synthesis of a specialized repertoire of mRNAs and, together with other initiation factors, stimulates binding of mRNA and methionyl-tRNAi to the 40S ribosome. The eIF-3 complex specifically targets and initiates translation of a subset of mRNAs involved in cell proliferation. {ECO:…	formation of cytoplasmic translation initiation complex [GO:0001732]	eukaryotic 43S preinitiation complex [GO:0016282]; eukaryotic 48S preinitiation complex [GO:0033290]; eukaryotic translation initiation factor 3 complex [GO:0005852]	eukaryotic 43S preinitiation complex [GO:0016282]; eukaryotic 48S preinitiation complex [GO:0033290]; eukaryotic translation initiation factor 3 complex [GO:0005852]; translation initiation factor activity [GO:0003743]; formation of cytoplasmic translation initiation complex [GO:0001732]	translation initiation factor activity [GO:0003743]	GO:0001732; GO:0003743; GO:0005852; GO:0016282; GO:0033290	AFR92732;
CNAG_00603	NC_026745.1:1550316-1551647	YPD_slu7kd	YPD_WT	OK	41.2714	34.7324	-0.248857	-1.03169	0.075	0.179229	no	NC_026745.1	1550317	1551647	23884396	protein_coding	-	J9VF68	J9VF68_CRYNH	Pre-rRNA-processing protein PNO1	CNAG_00603	Cryptococcus neoformans var. grubii serotype A (strain H99 / ATCC 208821 / CBS 10515 / FGSC 9487) (Filobasidiella neoformans var. grubii)	266	PNO1 family	23884396;	NA	CNAG_00603	NA	NA	NA	RNA binding [GO:0003723]	RNA binding [GO:0003723]	GO:0003723	AFR92733;
CNAG_00604	NC_026745.1:1551723-1553907	YPD_slu7kd	YPD_WT	OK	12.2735	17.869	0.541912	2.2106	5e-05	0.000335454	yes	NC_026745.1	1551724	1553907	23884397	protein_coding	+	J9VJF1	J9VJF1_CRYNH	RING-type domain-containing protein	CNAG_00604	Cryptococcus neoformans var. grubii serotype A (strain H99 / ATCC 208821 / CBS 10515 / FGSC 9487) (Filobasidiella neoformans var. grubii)	562	NA	23884397;	NA	CNAG_00604	NA	NA	NA	metal ion binding [GO:0046872]	metal ion binding [GO:0046872]	GO:0046872	AFR92734;
CNAG_00605	NC_026745.1:1554005-1556401	YPD_slu7kd	YPD_WT	OK	133.754	353.884	1.40369	5.84456	5e-05	0.000335454	yes	NC_026745.1	1554006	1555911	23884398	protein_coding	+	J9VM12	J9VM12_CRYNH	Cytoplasmic protein	CNAG_00605	Cryptococcus neoformans var. grubii serotype A (strain H99 / ATCC 208821 / CBS 10515 / FGSC 9487) (Filobasidiella neoformans var. grubii)	344	NA	23884398;	NA	CNAG_00605	NA	NA	NA	oxidoreductase activity [GO:0016491]	oxidoreductase activity [GO:0016491]	GO:0016491	AFR92735;
CNAG_00606	NC_026745.1:1557092-1561610	YPD_slu7kd	YPD_WT	OK	34.5876	18.38	-0.912117	-3.17159	5e-05	0.000335454	yes	NC_026745.1	1557093	1559757	23884399	protein_coding	+	J9VH83	J9VH83_CRYNH	Transcription initiation factor TFIID subunit 7	CNAG_00606	Cryptococcus neoformans var. grubii serotype A (strain H99 / ATCC 208821 / CBS 10515 / FGSC 9487) (Filobasidiella neoformans var. grubii)	742	TAF7 family	23884399;	NA	CNAG_00606	NA	transcription initiation from RNA polymerase II promoter [GO:0006367]	transcription factor TFIID complex [GO:0005669]	transcription factor TFIID complex [GO:0005669]; translation initiation factor activity [GO:0003743]; transcription initiation from RNA polymerase II promoter [GO:0006367]	translation initiation factor activity [GO:0003743]	GO:0003743; GO:0005669; GO:0006367	AFR92736;
CNAG_00607	NC_026745.1:1557092-1561610	YPD_slu7kd	YPD_WT	OK	20.444	11.3059	-0.854596	-1.7951	0.0022	0.00964032	yes	NC_026745.1	1559690	1561610	23884400	protein_coding	-	J9VEH4	J9VEH4_CRYNH	Uncharacterized protein	CNAG_00607	Cryptococcus neoformans var. grubii serotype A (strain H99 / ATCC 208821 / CBS 10515 / FGSC 9487) (Filobasidiella neoformans var. grubii)	568	NA	23884400;	NA	CNAG_00607	NA	NA	NA	NA	NA	NA	AFR92737;
CNAG_00608	NC_026745.1:1561743-1566665	YPD_slu7kd	YPD_WT	OK	203.726	77.2402	-1.3992	-3.90605	5e-05	0.000335454	yes	NC_026745.1	1561744	1562683	23884401	protein_coding	+	J9VF72	J9VF72_CRYNH	RIBOSOMAL_L9 domain-containing protein	CNAG_00608	Cryptococcus neoformans var. grubii serotype A (strain H99 / ATCC 208821 / CBS 10515 / FGSC 9487) (Filobasidiella neoformans var. grubii)	215	Bacterial ribosomal protein bL9 family	23884401;	NA	CNAG_00608	NA	translation [GO:0006412]	ribosome [GO:0005840]	ribosome [GO:0005840]; structural constituent of ribosome [GO:0003735]; translation [GO:0006412]	structural constituent of ribosome [GO:0003735]	GO:0003735; GO:0005840; GO:0006412	AFR92738;
CNAG_00609	NC_026745.1:1561743-1566665	YPD_slu7kd	YPD_WT	OK	10.1378	25.853	1.35059	3.47231	5e-05	0.000335454	yes	NC_026745.1	1562307	1566665	23884402	protein_coding	-	J9VJF4	J9VJF4_CRYNH	Uncharacterized protein	CNAG_00609	Cryptococcus neoformans var. grubii serotype A (strain H99 / ATCC 208821 / CBS 10515 / FGSC 9487) (Filobasidiella neoformans var. grubii)	1025	NA	23884402;	NA	CNAG_00609	NA	NA	integral component of membrane [GO:0016021]	integral component of membrane [GO:0016021]	NA	GO:0016021	AFR92739;
CNAG_00612	NC_026745.1:1572039-1578119	YPD_slu7kd	YPD_WT	OK	74.3813	27.7668	-1.42158	-5.12272	5e-05	0.000335454	yes	NC_026745.1	1573855	1577211	23884403	protein_coding	+	J9VEH8	J9VEH8_CRYNH	DNA helicase (EC 3.6.4.12)	CNAG_00612	Cryptococcus neoformans var. grubii serotype A (strain H99 / ATCC 208821 / CBS 10515 / FGSC 9487) (Filobasidiella neoformans var. grubii)	866	Helicase family, RAD25/XPB subfamily	23884403;	NA	CNAG_00612	NA	nucleotide-excision repair [GO:0006289]; transcription initiation from RNA polymerase II promoter [GO:0006367]	NA	ATP binding [GO:0005524]; DNA binding [GO:0003677]; DNA helicase activity [GO:0003678]; nucleotide-excision repair [GO:0006289]; transcription initiation from RNA polymerase II promoter [GO:0006367]	ATP binding [GO:0005524]; DNA binding [GO:0003677]; DNA helicase activity [GO:0003678]	GO:0003677; GO:0003678; GO:0005524; GO:0006289; GO:0006367	AFR92742;
CNAG_00613	NC_026745.1:1572039-1578119	YPD_slu7kd	YPD_WT	OK	3.89854	15.4891	1.99025	1.644	0.02215	0.067726	no	NC_026745.1	1575877	1578119	23884404	protein_coding	-	J9VF76	J9VF76_CRYNH	Cytosine deaminase	CNAG_00613	Cryptococcus neoformans var. grubii serotype A (strain H99 / ATCC 208821 / CBS 10515 / FGSC 9487) (Filobasidiella neoformans var. grubii)	165	NA	23884404;	NA	CNAG_00613	NA	NA	NA	catalytic activity [GO:0003824]	catalytic activity [GO:0003824]	GO:0003824	AFR92743;
CNAG_00614	NC_026745.1:1578168-1584631	YPD_slu7kd	YPD_WT	OK	40.2296	42.7627	0.0880965	0.241374	0.67235	0.821735	no	NC_026745.1	1578258	1579560	23884405	protein_coding	+	J9VJF8	J9VJF8_CRYNH	Uncharacterized protein	CNAG_00614	Cryptococcus neoformans var. grubii serotype A (strain H99 / ATCC 208821 / CBS 10515 / FGSC 9487) (Filobasidiella neoformans var. grubii)	378	NA	23884405;	NA	CNAG_00614	NA	NA	NA	NA	NA	NA	AFR92744;
CNAG_00615	NC_026745.1:1578168-1584631	YPD_slu7kd	YPD_WT	OK	2.0233	1.47301	-0.457942	-0.332094	0.5455	0.72739	no	NC_026745.1	1578169	1580486	23884406	protein_coding	-	J9VM22	J9VM22_CRYNH	Uncharacterized protein	CNAG_00615	Cryptococcus neoformans var. grubii serotype A (strain H99 / ATCC 208821 / CBS 10515 / FGSC 9487) (Filobasidiella neoformans var. grubii)	182	NA	23884406;	NA	CNAG_00615	NA	NA	NA	NA	NA	NA	AFR92745;
CNAG_00619	NC_026745.1:1578168-1584631	YPD_slu7kd	YPD_WT	OK	12.3145	21.6922	0.816813	1.60161	0.00485	0.0190183	yes	NC_026745.1	1582818	1584631	23884407	protein_coding	-	J9VEI3	J9VEI3_CRYNH	Tubulin-folding cofactor C	CNAG_00619	Cryptococcus neoformans var. grubii serotype A (strain H99 / ATCC 208821 / CBS 10515 / FGSC 9487) (Filobasidiella neoformans var. grubii)	397	TBCC family	23884407;	NA	CNAG_00619	NA	cell morphogenesis [GO:0000902]; post-chaperonin tubulin folding pathway [GO:0007023]	NA	cell morphogenesis [GO:0000902]; post-chaperonin tubulin folding pathway [GO:0007023]	NA	GO:0000902; GO:0007023	AFR92747;
CNAG_00622	NC_026745.1:1594029-1598753	YPD_slu7kd	YPD_WT	OK	102.006	61.746	-0.724234	-2.57614	5e-05	0.000335454	yes	NC_026745.1	1594030	1595688	23884408	protein_coding	+	J9VM27	J9VM27_CRYNH	Acetylornithine transaminase (EC 2.6.1.11)	CNAG_00622	Cryptococcus neoformans var. grubii serotype A (strain H99 / ATCC 208821 / CBS 10515 / FGSC 9487) (Filobasidiella neoformans var. grubii)	463	Class-III pyridoxal-phosphate-dependent aminotransferase family	23884408;	NA	CNAG_00622	NA	arginine biosynthetic process [GO:0006526]	NA	N2-acetyl-L-ornithine:2-oxoglutarate 5-aminotransferase activity [GO:0003992]; pyridoxal phosphate binding [GO:0030170]; arginine biosynthetic process [GO:0006526]	N2-acetyl-L-ornithine:2-oxoglutarate 5-aminotransferase activity [GO:0003992]; pyridoxal phosphate binding [GO:0030170]	GO:0003992; GO:0006526; GO:0030170	AFR92750;
CNAG_00623	NC_026745.1:1594029-1598753	YPD_slu7kd	YPD_WT	OK	24.4733	26.7533	0.12851	0.323171	0.57075	0.748453	no	NC_026745.1	1595630	1598753	23884409	protein_coding	-	J9VH96	J9VH96_CRYNH	Cytoplasmic protein	CNAG_00623	Cryptococcus neoformans var. grubii serotype A (strain H99 / ATCC 208821 / CBS 10515 / FGSC 9487) (Filobasidiella neoformans var. grubii)	761	Glycosyl hydrolase 5 (cellulase A) family	23884409;	NA	CNAG_00623	NA	carbohydrate metabolic process [GO:0005975]	integral component of membrane [GO:0016021]	integral component of membrane [GO:0016021]; hydrolase activity, hydrolyzing O-glycosyl compounds [GO:0004553]; carbohydrate metabolic process [GO:0005975]	hydrolase activity, hydrolyzing O-glycosyl compounds [GO:0004553]	GO:0004553; GO:0005975; GO:0016021	AFR92751;
CNAG_00624	NC_026745.1:1598858-1600554	YPD_slu7kd	YPD_WT	OK	65.9904	52.8626	-0.320009	-1.40021	0.01515	0.0495462	yes	NC_026745.1	1599154	1600554	23884410	protein_coding	-	J9VEI9	J9VEI9_CRYNH	ER membrane protein complex subunit 2	CNAG_00624	Cryptococcus neoformans var. grubii serotype A (strain H99 / ATCC 208821 / CBS 10515 / FGSC 9487) (Filobasidiella neoformans var. grubii)	283	EMC2 family	23884410;	NA	CNAG_00624	NA	NA	ER membrane protein complex [GO:0072546]; nucleus [GO:0005634]	ER membrane protein complex [GO:0072546]; nucleus [GO:0005634]	NA	GO:0005634; GO:0072546	AFR92752;
CNAG_00625	NC_026745.1:1600634-1606753	YPD_slu7kd	YPD_WT	OK	27.6288	27.4531	-0.00920455	-0.0417981	0.94125	0.972538	no	NC_026745.1	1600635	1606753	23884411	protein_coding	-	J9VF84	J9VF84_CRYNH	ARF guanyl-nucleotide exchange factor	CNAG_00625	Cryptococcus neoformans var. grubii serotype A (strain H99 / ATCC 208821 / CBS 10515 / FGSC 9487) (Filobasidiella neoformans var. grubii)	1818	NA	23884411;	NA	CNAG_00625	NA	regulation of ARF protein signal transduction [GO:0032012]	NA	ARF guanyl-nucleotide exchange factor activity [GO:0005086]; regulation of ARF protein signal transduction [GO:0032012]	ARF guanyl-nucleotide exchange factor activity [GO:0005086]	GO:0005086; GO:0032012	AFR92753;
CNAG_00626	NC_026745.1:1607377-1608584	YPD_slu7kd	YPD_WT	OK	963.363	718.781	-0.422526	-1.7915	0.0018	0.00812678	yes	NC_026745.1	1607378	1608584	23884412	protein_coding	+	J9VJG7	J9VJG7_CRYNH	Uncharacterized protein	CNAG_00626	Cryptococcus neoformans var. grubii serotype A (strain H99 / ATCC 208821 / CBS 10515 / FGSC 9487) (Filobasidiella neoformans var. grubii)	224	NA	23884412;	NA	CNAG_00626	NA	NA	NA	NA	NA	NA	AFR92754;
CNAG_00627	NC_026745.1:1609184-1612639	YPD_slu7kd	YPD_WT	OK	4.71023	4.01619	-0.229972	-0.507962	0.3793	0.57875	no	NC_026745.1	1609185	1611940	23884413	protein_coding	+	J9VM33	J9VM33_CRYNH	Specific transcriptional repressor	CNAG_00627	Cryptococcus neoformans var. grubii serotype A (strain H99 / ATCC 208821 / CBS 10515 / FGSC 9487) (Filobasidiella neoformans var. grubii)	694	NA	23884413;	NA	CNAG_00627	NA	NA	nucleus [GO:0005634]	nucleus [GO:0005634]; DNA binding [GO:0003677]	DNA binding [GO:0003677]	GO:0003677; GO:0005634	AFR92755;
CNAG_00628	NC_026745.1:1609184-1612639	YPD_slu7kd	YPD_WT	OK	30.4839	20.3731	-0.581382	-2.04974	0.00035	0.00194474	yes	NC_026745.1	1611375	1612639	23884414	protein_coding	-	J9VHA0	J9VHA0_CRYNH	YCII domain-containing protein	CNAG_00628	Cryptococcus neoformans var. grubii serotype A (strain H99 / ATCC 208821 / CBS 10515 / FGSC 9487) (Filobasidiella neoformans var. grubii)	106	NA	23884414;	NA	CNAG_00628	NA	NA	NA	NA	NA	NA	AFR92756;
CNAG_00632	NC_026745.1:1632640-1633656	YPD_slu7kd	YPD_WT	OK	253.716	163.47	-0.63419	-2.86817	5e-05	0.000335454	yes	NC_026745.1	1632641	1633656	23884415	protein_coding	-	J9VM39	J9VM39_CRYNH	PRA1 family protein	CNAG_00632	Cryptococcus neoformans var. grubii serotype A (strain H99 / ATCC 208821 / CBS 10515 / FGSC 9487) (Filobasidiella neoformans var. grubii)	163	PRA1 family	23884415;	NA	CNAG_00632	NA	NA	integral component of membrane [GO:0016021]	integral component of membrane [GO:0016021]	NA	GO:0016021	AFR92760;
CNAG_00633	NC_026745.1:1633799-1640955	YPD_slu7kd	YPD_WT	OK	20.9568	17.3296	-0.274184	-1.0501	0.0709	0.17156	no	NC_026745.1	1633800	1639294	23884416	protein_coding	+	J9VHA5	J9VHA5_CRYNH	Urb2 domain-containing protein	CNAG_00633	Cryptococcus neoformans var. grubii serotype A (strain H99 / ATCC 208821 / CBS 10515 / FGSC 9487) (Filobasidiella neoformans var. grubii)	1318	NA	23884416;	NA	CNAG_00633	NA	NA	NA	NA	NA	NA	AFR92761;
CNAG_00634	NC_026745.1:1633799-1640955	YPD_slu7kd	YPD_WT	OK	17.2498	15.5834	-0.146566	-0.333009	0.5572	0.73722	no	NC_026745.1	1638436	1640955	23884417	protein_coding	-	T2BQL3	T2BQL3_CRYNH	Uncharacterized protein	CNAG_00634	Cryptococcus neoformans var. grubii serotype A (strain H99 / ATCC 208821 / CBS 10515 / FGSC 9487) (Filobasidiella neoformans var. grubii)	679	NA	23884417;	NA	CNAG_00634	NA	NA	NA	NA	NA	NA	AGV15331;
CNAG_00635	NC_026745.1:1641502-1646915	YPD_slu7kd	YPD_WT	OK	33.1027	27.852	-0.249166	-1.13087	0.04755	0.12547	no	NC_026745.1	1641503	1646915	23884418	protein_coding	-	J9VF94	J9VF94_CRYNH	Cytoplasmic protein	CNAG_00635	Cryptococcus neoformans var. grubii serotype A (strain H99 / ATCC 208821 / CBS 10515 / FGSC 9487) (Filobasidiella neoformans var. grubii)	1304	NA	23884418;	NA	CNAG_00635	NA	NA	NA	RNA binding [GO:0003723]	RNA binding [GO:0003723]	GO:0003723	AFR92763;
CNAG_00636	NC_026745.1:1647019-1649900	YPD_slu7kd	YPD_WT	OK	16.3403	10.5223	-0.634989	-2.65175	5e-05	0.000335454	yes	NC_026745.1	1647020	1649900	23884419	protein_coding	-	J9VJH5	J9VJH5_CRYNH	CDC7 protein kinase	CNAG_00636	Cryptococcus neoformans var. grubii serotype A (strain H99 / ATCC 208821 / CBS 10515 / FGSC 9487) (Filobasidiella neoformans var. grubii)	694	NA	23884419;	NA	CNAG_00636	NA	NA	NA	ATP binding [GO:0005524]; protein kinase activity [GO:0004672]	ATP binding [GO:0005524]; protein kinase activity [GO:0004672]	GO:0004672; GO:0005524	AFR92764;
CNAG_00637	NC_026745.1:1650020-1652045	YPD_slu7kd	YPD_WT	OK	30.3216	104.542	1.78567	7.86988	5e-05	0.000335454	yes	NC_026745.1	1650021	1652045	23884420	protein_coding	+	J9VM44	J9VM44_CRYNH	Cystathionine beta-synthase	CNAG_00637	Cryptococcus neoformans var. grubii serotype A (strain H99 / ATCC 208821 / CBS 10515 / FGSC 9487) (Filobasidiella neoformans var. grubii)	398	NA	23884420;	NA	CNAG_00637	NA	cysteine biosynthetic process from serine [GO:0006535]	NA	cysteine biosynthetic process from serine [GO:0006535]	NA	GO:0006535	AFR92765;
CNAG_00638	NC_026745.1:1652296-1654958	YPD_slu7kd	YPD_WT	OK	76.0923	81.7384	0.103264	0.467456	0.41805	0.617392	no	NC_026745.1	1652297	1654958	23884421	protein_coding	-	J9VHB0	J9VHB0_CRYNH	GTPase	CNAG_00638	Cryptococcus neoformans var. grubii serotype A (strain H99 / ATCC 208821 / CBS 10515 / FGSC 9487) (Filobasidiella neoformans var. grubii)	672	NA	23884421;	NA	CNAG_00638	NA	NA	NA	GTP binding [GO:0005525]; GTPase activity [GO:0003924]	GTPase activity [GO:0003924]; GTP binding [GO:0005525]	GO:0003924; GO:0005525	AFR92766;
CNAG_00639	NC_026745.1:1655105-1656190	YPD_slu7kd	YPD_WT	OK	40.1082	30.6565	-0.387704	-1.59724	0.00545	0.0209839	yes	NC_026745.1	1655106	1656190	23884422	protein_coding	+	J9VEK3	J9VEK3_CRYNH	OHCU_decarbox domain-containing protein	CNAG_00639	Cryptococcus neoformans var. grubii serotype A (strain H99 / ATCC 208821 / CBS 10515 / FGSC 9487) (Filobasidiella neoformans var. grubii)	204	NA	23884422;	NA	CNAG_00639	NA	purine nucleobase metabolic process [GO:0006144]	NA	purine nucleobase metabolic process [GO:0006144]	NA	GO:0006144	AFR92767;
CNAG_00640	NC_026745.1:1656486-1658029	YPD_slu7kd	YPD_WT	OK	2464.15	1282.85	-0.941742	-3.5005	5e-05	0.000335454	yes	NC_026745.1	1656487	1658029	23884423	protein_coding	+	J9VF99	J9VF99_CRYNH	40S ribosomal protein S4	CNAG_00640	Cryptococcus neoformans var. grubii serotype A (strain H99 / ATCC 208821 / CBS 10515 / FGSC 9487) (Filobasidiella neoformans var. grubii)	263	Eukaryotic ribosomal protein eS4 family	23884423;	NA	CNAG_00640	NA	translation [GO:0006412]	ribosome [GO:0005840]	ribosome [GO:0005840]; rRNA binding [GO:0019843]; structural constituent of ribosome [GO:0003735]; translation [GO:0006412]	rRNA binding [GO:0019843]; structural constituent of ribosome [GO:0003735]	GO:0003735; GO:0005840; GO:0006412; GO:0019843	AFR92768;
CNAG_00641	NC_026745.1:1658175-1662429	YPD_slu7kd	YPD_WT	OK	71.5022	59.7932	-0.258006	-1.15747	0.0426	0.114895	no	NC_026745.1	1658176	1662429	23884424	protein_coding	-	J9VJH9	J9VJH9_CRYNH	Transcription elongation factor SPT5	CNAG_00641	Cryptococcus neoformans var. grubii serotype A (strain H99 / ATCC 208821 / CBS 10515 / FGSC 9487) (Filobasidiella neoformans var. grubii)	1151	SPT5 family	23884424;	NA	CNAG_00641	FUNCTION: The SPT4-SPT5 complex mediates both activation and inhibition of transcription elongation, and plays a role in pre-mRNA processing. This complex seems to be important for the stability of the RNA polymerase II elongation machinery on the chromatin template but not for the inherent ability of this machinery to translocate down the gene. {ECO:0000256|PIRNR:PIRNR036945}.	regulation of DNA-templated transcription, elongation [GO:0032784]; regulation of transcription by RNA polymerase II [GO:0006357]	nucleus [GO:0005634]	nucleus [GO:0005634]; translation elongation factor activity [GO:0003746]; regulation of DNA-templated transcription, elongation [GO:0032784]; regulation of transcription by RNA polymerase II [GO:0006357]	translation elongation factor activity [GO:0003746]	GO:0003746; GO:0005634; GO:0006357; GO:0032784	AFR92769;
CNAG_00642	NC_026745.1:1664118-1675735	YPD_slu7kd	YPD_WT	OK	4.4569	4.98256	0.160848	0.696025	0.22025	0.399988	no	NC_026745.1	1664119	1675735	23884425	protein_coding	+	J9VM49	J9VM49_CRYNH	Uncharacterized protein	CNAG_00642	Cryptococcus neoformans var. grubii serotype A (strain H99 / ATCC 208821 / CBS 10515 / FGSC 9487) (Filobasidiella neoformans var. grubii)	3440	NA	23884425;	NA	CNAG_00642	NA	NA	NA	NA	NA	NA	AFR92770;
CNAG_00643	NC_026745.1:1675819-1687933	YPD_slu7kd	YPD_WT	OK	11.1635	9.07138	-0.299392	-0.510844	0.36655	0.565976	no	NC_026745.1	1675820	1678878	23884426	protein_coding	+	J9VHB5	J9VHB5_CRYNH	Uncharacterized protein	CNAG_00643	Cryptococcus neoformans var. grubii serotype A (strain H99 / ATCC 208821 / CBS 10515 / FGSC 9487) (Filobasidiella neoformans var. grubii)	901	NA	23884426;	NA	CNAG_00643	NA	NA	NA	NA	NA	NA	AFR92771;
CNAG_00644	NC_026745.1:1675819-1687933	YPD_slu7kd	YPD_WT	OK	9.43923	12.2478	0.375779	0.603079	0.28755	0.480898	no	NC_026745.1	1678570	1680833	23884427	protein_coding	-	J9VEK7	J9VEK7_CRYNH	Sphingolipid 4-desaturase (EC 1.14.19.17)	CNAG_00644	Cryptococcus neoformans var. grubii serotype A (strain H99 / ATCC 208821 / CBS 10515 / FGSC 9487) (Filobasidiella neoformans var. grubii)	431	Fatty acid desaturase type 1 family, DEGS subfamily	23884427;	NA	CNAG_00644	NA	sphingolipid biosynthetic process [GO:0030148]	integral component of membrane [GO:0016021]	integral component of membrane [GO:0016021]; sphingolipid delta-4 desaturase activity [GO:0042284]; sphingolipid biosynthetic process [GO:0030148]	sphingolipid delta-4 desaturase activity [GO:0042284]	GO:0016021; GO:0030148; GO:0042284	AFR92772;
CNAG_00645	NC_026745.1:1675819-1687933	YPD_slu7kd	YPD_WT	OK	5.51095	9.00576	0.708547	0.691072	0.23615	0.420481	no	NC_026745.1	1680223	1682410	23884428	protein_coding	+	J9VFA3	J9VFA3_CRYNH	2,5-diamino-6-(5-phospho-D-ribosylamino)pyrimidin-4(3H)-one reductase (EC 1.1.1.302) (2,5-diamino-6-ribitylamino-4(3H)-pyrimidinone 5'-phosphate synthase) (2,5-diamino-6-ribosylamino-4(3H)-pyrimidinone 5'-phosphate reductase)	CNAG_00645	Cryptococcus neoformans var. grubii serotype A (strain H99 / ATCC 208821 / CBS 10515 / FGSC 9487) (Filobasidiella neoformans var. grubii)	254	HTP reductase family	23884428;	NA	CNAG_00645	FUNCTION: Catalyzes an early step in riboflavin biosynthesis, the NADPH-dependent reduction of the ribose side chain of 2,5-diamino-6-ribosylamino-4(3H)-pyrimidinone 5'-phosphate, yielding 2,5-diamino-6-ribitylamino-4(3H)-pyrimidinone 5'-phosphate. {ECO:0000256|ARBA:ARBA00003555}.	riboflavin biosynthetic process [GO:0009231]	NA	5-amino-6-(5-phosphoribosylamino)uracil reductase activity [GO:0008703]; riboflavin biosynthetic process [GO:0009231]	5-amino-6-(5-phosphoribosylamino)uracil reductase activity [GO:0008703]	GO:0008703; GO:0009231	AFR92773;
CNAG_00647	NC_026745.1:1675819-1687933	YPD_slu7kd	YPD_WT	OK	19.7699	15.2138	-0.377923	-0.487052	0.38585	0.585431	no	NC_026745.1	1685258	1686433	23884429	protein_coding	+	J9VHC0	J9VHC0_CRYNH	Uncharacterized protein	CNAG_00647	Cryptococcus neoformans var. grubii serotype A (strain H99 / ATCC 208821 / CBS 10515 / FGSC 9487) (Filobasidiella neoformans var. grubii)	125	NA	23884429;	NA	CNAG_00647	NA	NA	endoplasmic reticulum membrane [GO:0005789]; integral component of membrane [GO:0016021]	endoplasmic reticulum membrane [GO:0005789]; integral component of membrane [GO:0016021]	NA	GO:0005789; GO:0016021	AFR92776;
CNAG_00648	NC_026745.1:1675819-1687933	YPD_slu7kd	YPD_WT	OK	31.1644	92.268	1.56593	3.97223	5e-05	0.000335454	yes	NC_026745.1	1686382	1687933	23884430	protein_coding	-	J9VEL1	J9VEL1_CRYNH	Esterase/lipase	CNAG_00648	Cryptococcus neoformans var. grubii serotype A (strain H99 / ATCC 208821 / CBS 10515 / FGSC 9487) (Filobasidiella neoformans var. grubii)	340	NA	23884430;	NA	CNAG_00648	NA	NA	NA	NA	NA	NA	AFR92777;
CNAG_00649	NC_026745.1:1687944-1690720	YPD_slu7kd	YPD_WT	OK	137.603	75.4403	-0.867104	-3.8825	5e-05	0.000335454	yes	NC_026745.1	1687945	1690720	23884431	protein_coding	-	J9VFA7	J9VFA7_CRYNH	Tryptophan synthase (EC 4.2.1.20)	CNAG_00649	Cryptococcus neoformans var. grubii serotype A (strain H99 / ATCC 208821 / CBS 10515 / FGSC 9487) (Filobasidiella neoformans var. grubii)	715	TrpB family; TrpA family	23884431;	NA	CNAG_00649	NA	NA	NA	tryptophan synthase activity [GO:0004834]	tryptophan synthase activity [GO:0004834]	GO:0004834	AFR92778;
CNAG_00650	NC_026745.1:1691098-1698044	YPD_slu7kd	YPD_WT	OK	10.8378	16.1424	0.574782	1.99202	0.00075	0.00380647	yes	NC_026745.1	1691099	1694367	23884432	protein_coding	+	J9VJI7	J9VJI7_CRYNH	GRAM domain-containing protein	CNAG_00650	Cryptococcus neoformans var. grubii serotype A (strain H99 / ATCC 208821 / CBS 10515 / FGSC 9487) (Filobasidiella neoformans var. grubii)	920	YSP2 family	23884432;	NA	CNAG_00650	NA	NA	integral component of membrane [GO:0016021]	integral component of membrane [GO:0016021]	NA	GO:0016021	AFR92779;
CNAG_00651	NC_026745.1:1691098-1698044	YPD_slu7kd	YPD_WT	OK	4.57591	12.433	1.44204	3.64831	5e-05	0.000335454	yes	NC_026745.1	1694281	1698044	23884433	protein_coding	-	J9VM61	J9VM61_CRYNH	ATP-binding cassette, subfamily D (ALD), peroxisomal long-chain fatty acid import protein	CNAG_00651	Cryptococcus neoformans var. grubii serotype A (strain H99 / ATCC 208821 / CBS 10515 / FGSC 9487) (Filobasidiella neoformans var. grubii)	854	NA	23884433;	NA	CNAG_00651	NA	NA	integral component of membrane [GO:0016021]	integral component of membrane [GO:0016021]; ATP binding [GO:0005524]; ATPase activity [GO:0016887]; ATPase-coupled transmembrane transporter activity [GO:0042626]	ATPase activity [GO:0016887]; ATPase-coupled transmembrane transporter activity [GO:0042626]; ATP binding [GO:0005524]	GO:0005524; GO:0016021; GO:0016887; GO:0042626	AFR92780;
CNAG_00652	NC_026745.1:1698141-1699957	YPD_slu7kd	YPD_WT	OK	16.9121	41.9488	1.31058	5.43797	5e-05	0.000335454	yes	NC_026745.1	1698142	1699957	23884434	protein_coding	-	J9VHC4	J9VHC4_CRYNH	Uncharacterized protein	CNAG_00652	Cryptococcus neoformans var. grubii serotype A (strain H99 / ATCC 208821 / CBS 10515 / FGSC 9487) (Filobasidiella neoformans var. grubii)	261	NA	23884434;	NA	CNAG_00652	NA	NA	NA	NA	NA	NA	AFR92781;AGV15335;AGV15336;
CNAG_00653	NC_026745.1:1700231-1704503	YPD_slu7kd	YPD_WT	OK	1.96735	4.42567	1.16965	4.08498	5e-05	0.000335454	yes	NC_026745.1	1700232	1704503	23884435	protein_coding	+	J9VEL4	J9VEL4_CRYNH	Uncharacterized protein	CNAG_00653	Cryptococcus neoformans var. grubii serotype A (strain H99 / ATCC 208821 / CBS 10515 / FGSC 9487) (Filobasidiella neoformans var. grubii)	937	NA	23884435;	NA	CNAG_00653	NA	NA	NA	NA	NA	NA	AFR92782;AGV15337;AGV15338;
CNAG_00654	NC_026745.1:1705105-1706138	YPD_slu7kd	YPD_WT	OK	35.7776	25.5099	-0.488004	-1.92444	0.0007	0.00358977	yes	NC_026745.1	1705106	1706138	23884436	protein_coding	+	J9VFB0	J9VFB0_CRYNH	Sulfiredoxin (EC 1.8.98.2)	CNAG_00654	Cryptococcus neoformans var. grubii serotype A (strain H99 / ATCC 208821 / CBS 10515 / FGSC 9487) (Filobasidiella neoformans var. grubii)	142	Sulfiredoxin family	23884436;	NA	CNAG_00654	NA	NA	NA	ATP binding [GO:0005524]; sulfiredoxin activity [GO:0032542]	ATP binding [GO:0005524]; sulfiredoxin activity [GO:0032542]	GO:0005524; GO:0032542	AFR92783;
CNAG_00655	NC_026745.1:1706441-1707124	YPD_slu7kd	YPD_WT	OK	2097.69	968.21	-1.11541	-4.82106	5e-05	0.000335454	yes	NC_026745.1	1706442	1707124	23884437	protein_coding	-	J9VJJ1	J9VJJ1_CRYNH	Large subunit acidic ribosomal protein P1	CNAG_00655	Cryptococcus neoformans var. grubii serotype A (strain H99 / ATCC 208821 / CBS 10515 / FGSC 9487) (Filobasidiella neoformans var. grubii)	109	Eukaryotic ribosomal protein P1/P2 family	23884437;	NA	CNAG_00655	NA	translational elongation [GO:0006414]	ribosome [GO:0005840]	ribosome [GO:0005840]; structural constituent of ribosome [GO:0003735]; translational elongation [GO:0006414]	structural constituent of ribosome [GO:0003735]	GO:0003735; GO:0005840; GO:0006414	AFR92784;
CNAG_00656	NC_026745.1:1707305-1709975	YPD_slu7kd	YPD_WT	OK	950.794	428.466	-1.14995	-4.51519	5e-05	0.000335454	yes	NC_026745.1	1707306	1709975	23884438	protein_coding	+	J9VM66	J9VM66_CRYNH	Large subunit ribosomal protein L7e	CNAG_00656	Cryptococcus neoformans var. grubii serotype A (strain H99 / ATCC 208821 / CBS 10515 / FGSC 9487) (Filobasidiella neoformans var. grubii)	250	Universal ribosomal protein uL30 family	23884438;	NA	CNAG_00656	NA	maturation of LSU-rRNA from tricistronic rRNA transcript (SSU-rRNA, 5.8S rRNA, LSU-rRNA) [GO:0000463]	cytosolic large ribosomal subunit [GO:0022625]	cytosolic large ribosomal subunit [GO:0022625]; structural constituent of ribosome [GO:0003735]; maturation of LSU-rRNA from tricistronic rRNA transcript (SSU-rRNA, 5.8S rRNA, LSU-rRNA) [GO:0000463]	structural constituent of ribosome [GO:0003735]	GO:0000463; GO:0003735; GO:0022625	AFR92785;
CNAG_00657	NC_026745.1:1707305-1709975	YPD_slu7kd	YPD_WT	NOTEST	0	0	0	0	1	1	no	NC_026745.1	1708978	1709762	23884439	protein_coding	-	J9VHD0	J9VHD0_CRYNH	Uncharacterized protein	CNAG_00657	Cryptococcus neoformans var. grubii serotype A (strain H99 / ATCC 208821 / CBS 10515 / FGSC 9487) (Filobasidiella neoformans var. grubii)	230	NA	23884439;	NA	CNAG_00657	NA	NA	NA	NA	NA	NA	AFR92786;
CNAG_00658	NC_026745.1:1710305-1716053	YPD_slu7kd	YPD_WT	OK	8.26453	9.09711	0.138476	0.366922	0.5233	0.709578	no	NC_026745.1	1710306	1712711	23884440	protein_coding	-	J9VEL8	J9VEL8_CRYNH	Ima1_N domain-containing protein	CNAG_00658	Cryptococcus neoformans var. grubii serotype A (strain H99 / ATCC 208821 / CBS 10515 / FGSC 9487) (Filobasidiella neoformans var. grubii)	624	NA	23884440;	NA	CNAG_00658	NA	nuclear inner membrane organization [GO:0071765]	integral component of membrane [GO:0016021]; nuclear inner membrane [GO:0005637]	integral component of membrane [GO:0016021]; nuclear inner membrane [GO:0005637]; nuclear inner membrane organization [GO:0071765]	NA	GO:0005637; GO:0016021; GO:0071765	AFR92787;
CNAG_00659	NC_026745.1:1710305-1716053	YPD_slu7kd	YPD_WT	OK	22.964	26.4153	0.202002	0.509983	0.3728	0.572386	no	NC_026745.1	1712601	1713641	23884441	protein_coding	+	J9VFB7	J9VFB7_CRYNH	RNA polymerase II transcription factor B subunit 5	CNAG_00659	Cryptococcus neoformans var. grubii serotype A (strain H99 / ATCC 208821 / CBS 10515 / FGSC 9487) (Filobasidiella neoformans var. grubii)	78	TFB5 family	23884441;	NA	CNAG_00659	NA	nucleotide-excision repair [GO:0006289]; transcription initiation from RNA polymerase II promoter [GO:0006367]	transcription factor TFIIH core complex [GO:0000439]	transcription factor TFIIH core complex [GO:0000439]; nucleotide-excision repair [GO:0006289]; transcription initiation from RNA polymerase II promoter [GO:0006367]	NA	GO:0000439; GO:0006289; GO:0006367	AFR92788;
CNAG_00660	NC_026745.1:1710305-1716053	YPD_slu7kd	YPD_WT	OK	4.73064	3.31495	-0.513047	-0.997336	0.0824	0.192449	no	NC_026745.1	1713124	1716053	23884442	protein_coding	-	J9VJJ7	J9VJJ7_CRYNH	Histone deacetylase HOS3	CNAG_00660	Cryptococcus neoformans var. grubii serotype A (strain H99 / ATCC 208821 / CBS 10515 / FGSC 9487) (Filobasidiella neoformans var. grubii)	736	NA	23884442;	NA	CNAG_00660	NA	NA	NA	NA	NA	NA	AFR92789;
CNAG_00661	NC_026745.1:1716057-1720414	YPD_slu7kd	YPD_WT	OK	4.0621	3.52383	-0.205081	-0.275225	0.6279	0.790973	no	NC_026745.1	1716058	1719510	23884443	protein_coding	+	J9VM72	J9VM72_CRYNH	Uncharacterized protein	CNAG_00661	Cryptococcus neoformans var. grubii serotype A (strain H99 / ATCC 208821 / CBS 10515 / FGSC 9487) (Filobasidiella neoformans var. grubii)	734	NA	23884443;	NA	CNAG_00661	NA	chromatin remodeling [GO:0006338]	RSC-type complex [GO:0016586]	RSC-type complex [GO:0016586]; chromatin remodeling [GO:0006338]	NA	GO:0006338; GO:0016586	AFR92790;
CNAG_00662	NC_026745.1:1716057-1720414	YPD_slu7kd	YPD_WT	OK	65.0693	91.4468	0.490957	2.11848	5e-05	0.000335454	yes	NC_026745.1	1718458	1720414	23884444	protein_coding	-	J9VHD5	J9VHD5_CRYNH	Carboxymethylenebutenolidase	CNAG_00662	Cryptococcus neoformans var. grubii serotype A (strain H99 / ATCC 208821 / CBS 10515 / FGSC 9487) (Filobasidiella neoformans var. grubii)	275	NA	23884444;	NA	CNAG_00662	NA	NA	NA	hydrolase activity [GO:0016787]	hydrolase activity [GO:0016787]	GO:0016787	AFR92791;
CNAG_00663	NC_026745.1:1720442-1722667	YPD_slu7kd	YPD_WT	OK	43.9866	79.7379	0.8582	3.8822	5e-05	0.000335454	yes	NC_026745.1	1720443	1722667	23884445	protein_coding	+	J9VEM3	J9VEM3_CRYNH	Uncharacterized protein	CNAG_00663	Cryptococcus neoformans var. grubii serotype A (strain H99 / ATCC 208821 / CBS 10515 / FGSC 9487) (Filobasidiella neoformans var. grubii)	380	NA	23884445;	NA	CNAG_00663	NA	carbohydrate metabolic process [GO:0005975]	extracellular region [GO:0005576]	extracellular region [GO:0005576]; carbohydrate binding [GO:0030246]; hydrolase activity, hydrolyzing O-glycosyl compounds [GO:0004553]; carbohydrate metabolic process [GO:0005975]	carbohydrate binding [GO:0030246]; hydrolase activity, hydrolyzing O-glycosyl compounds [GO:0004553]	GO:0004553; GO:0005576; GO:0005975; GO:0030246	AFR92792;
CNAG_00664	NC_026745.1:1723136-1725823	YPD_slu7kd	YPD_WT	OK	2.31926	2.61121	0.171053	0.524572	0.36565	0.564975	no	NC_026745.1	1723137	1725823	23884446	protein_coding	+	J9VFC2	J9VFC2_CRYNH	Uncharacterized protein	CNAG_00664	Cryptococcus neoformans var. grubii serotype A (strain H99 / ATCC 208821 / CBS 10515 / FGSC 9487) (Filobasidiella neoformans var. grubii)	765	NA	23884446;	NA	CNAG_00664	NA	NA	integral component of membrane [GO:0016021]	integral component of membrane [GO:0016021]	NA	GO:0016021	AFR92793;
CNAG_00665	NC_026745.1:1725909-1734473	YPD_slu7kd	YPD_WT	OK	61.9237	73.2298	0.24194	0.868738	0.1323	0.276171	no	NC_026745.1	1725910	1729439	23884447	protein_coding	+	J9VJK2	J9VJK2_CRYNH	DNA topoisomerase 2-associated protein PAT1	CNAG_00665	Cryptococcus neoformans var. grubii serotype A (strain H99 / ATCC 208821 / CBS 10515 / FGSC 9487) (Filobasidiella neoformans var. grubii)	838	PAT1 family	23884447;	NA	CNAG_00665	NA	deadenylation-dependent decapping of nuclear-transcribed mRNA [GO:0000290]	cytoplasm [GO:0005737]	cytoplasm [GO:0005737]; isomerase activity [GO:0016853]; RNA binding [GO:0003723]; deadenylation-dependent decapping of nuclear-transcribed mRNA [GO:0000290]	isomerase activity [GO:0016853]; RNA binding [GO:0003723]	GO:0000290; GO:0003723; GO:0005737; GO:0016853	AFR92794;
CNAG_00666	NC_026745.1:1725909-1734473	YPD_slu7kd	YPD_WT	OK	21.573	20.2869	-0.0886806	-0.222888	0.6984	0.83846	no	NC_026745.1	1729220	1734473	23884448	protein_coding	-	J9VM77	J9VM77_CRYNH	Nucleoporin nsp1	CNAG_00666	Cryptococcus neoformans var. grubii serotype A (strain H99 / ATCC 208821 / CBS 10515 / FGSC 9487) (Filobasidiella neoformans var. grubii)	1497	NA	23884448;	NA	CNAG_00666	NA	NA	NA	NA	NA	NA	AFR92795;
CNAG_00667	NC_026745.1:1734673-1737132	YPD_slu7kd	YPD_WT	OK	29.9038	21.3889	-0.483469	-2.10039	0.00025	0.00144332	yes	NC_026745.1	1734674	1737132	23884449	protein_coding	-	J9VHE0	J9VHE0_CRYNH	Uncharacterized protein	CNAG_00667	Cryptococcus neoformans var. grubii serotype A (strain H99 / ATCC 208821 / CBS 10515 / FGSC 9487) (Filobasidiella neoformans var. grubii)	578	NA	23884449;	NA	CNAG_00667	NA	NA	NA	NA	NA	NA	AFR92796;
CNAG_00668	NC_026745.1:1737224-1739867	YPD_slu7kd	YPD_WT	OK	221.519	266.722	0.26791	1.15463	0.0425	0.114677	no	NC_026745.1	1737225	1739867	23884450	protein_coding	-	J9VEM7	J9VEM7_CRYNH	Uncharacterized protein	CNAG_00668	Cryptococcus neoformans var. grubii serotype A (strain H99 / ATCC 208821 / CBS 10515 / FGSC 9487) (Filobasidiella neoformans var. grubii)	408	NA	23884450;	NA	CNAG_00668	NA	NA	integral component of membrane [GO:0016021]	integral component of membrane [GO:0016021]	NA	GO:0016021	AFR92797;
CNAG_00669	NC_026745.1:1740354-1741353	YPD_slu7kd	YPD_WT	OK	54.9549	29.4887	-0.898086	-3.64538	5e-05	0.000335454	yes	NC_026745.1	1740355	1741353	23884451	protein_coding	-	J9VFC7	J9VFC7_CRYNH	Ribosome assembly protein 3	CNAG_00669	Cryptococcus neoformans var. grubii serotype A (strain H99 / ATCC 208821 / CBS 10515 / FGSC 9487) (Filobasidiella neoformans var. grubii)	215	RSA3 family	23884451;	NA	CNAG_00669	FUNCTION: Required for efficient biogenesis of the 60S ribosomal subunit. {ECO:0000256|ARBA:ARBA00003035}.	NA	nucleolus [GO:0005730]	nucleolus [GO:0005730]	NA	GO:0005730	AFR92798;
CNAG_00670	NC_026745.1:1741665-1746695	YPD_slu7kd	YPD_WT	OK	4.10208	3.38142	-0.278728	-0.330908	0.56325	0.742083	no	NC_026745.1	1741666	1743923	23884452	protein_coding	+	J9VJK9	J9VJK9_CRYNH	Zn(2)-C6 fungal-type domain-containing protein	CNAG_00670	Cryptococcus neoformans var. grubii serotype A (strain H99 / ATCC 208821 / CBS 10515 / FGSC 9487) (Filobasidiella neoformans var. grubii)	466	NA	23884452;	NA	CNAG_00670	NA	NA	NA	DNA-binding transcription factor activity, RNA polymerase II-specific [GO:0000981]; zinc ion binding [GO:0008270]	DNA-binding transcription factor activity, RNA polymerase II-specific [GO:0000981]; zinc ion binding [GO:0008270]	GO:0000981; GO:0008270	AFR92799;AGV15339;
CNAG_00671	NC_026745.1:1741665-1746695	YPD_slu7kd	YPD_WT	OK	27.3415	41.2361	0.592813	2.56585	5e-05	0.000335454	yes	NC_026745.1	1743561	1746695	23884453	protein_coding	-	J9VM83	J9VM83_CRYNH	Cytoplasmic protein	CNAG_00671	Cryptococcus neoformans var. grubii serotype A (strain H99 / ATCC 208821 / CBS 10515 / FGSC 9487) (Filobasidiella neoformans var. grubii)	699	TCF25 family	23884453;	NA	CNAG_00671	NA	NA	NA	NA	NA	NA	AFR92800;
CNAG_00672	NC_026745.1:1746873-1748390	YPD_slu7kd	YPD_WT	OK	1650.66	958.816	-0.783715	-3.1266	5e-05	0.000335454	yes	NC_026745.1	1746874	1748390	23884454	protein_coding	+	J9VHE4	J9VHE4_CRYNH	Small subunit ribosomal protein S11	CNAG_00672	Cryptococcus neoformans var. grubii serotype A (strain H99 / ATCC 208821 / CBS 10515 / FGSC 9487) (Filobasidiella neoformans var. grubii)	153	Universal ribosomal protein uS17 family	23884454;	NA	CNAG_00672	NA	translation [GO:0006412]	ribosome [GO:0005840]	ribosome [GO:0005840]; structural constituent of ribosome [GO:0003735]; translation [GO:0006412]	structural constituent of ribosome [GO:0003735]	GO:0003735; GO:0005840; GO:0006412	AFR92801;
CNAG_00673	NC_026745.1:1748492-1750041	YPD_slu7kd	YPD_WT	OK	101.435	90.1353	-0.170385	-0.773055	0.1758	0.339853	no	NC_026745.1	1748493	1750041	23884455	protein_coding	+	J9VEN2	J9VEN2_CRYNH	Cytoplasmic protein	CNAG_00673	Cryptococcus neoformans var. grubii serotype A (strain H99 / ATCC 208821 / CBS 10515 / FGSC 9487) (Filobasidiella neoformans var. grubii)	338	GET4 family	23884455;	NA	CNAG_00673	NA	protein insertion into ER membrane [GO:0045048]	NA	protein insertion into ER membrane [GO:0045048]	NA	GO:0045048	AFR92802;
CNAG_00674	NC_026745.1:1750088-1752565	YPD_slu7kd	YPD_WT	OK	35.9157	22.2501	-0.690801	-3.06558	5e-05	0.000335454	yes	NC_026745.1	1750089	1752565	23884456	protein_coding	-	J9VFD3	J9VFD3_CRYNH	Uncharacterized protein	CNAG_00674	Cryptococcus neoformans var. grubii serotype A (strain H99 / ATCC 208821 / CBS 10515 / FGSC 9487) (Filobasidiella neoformans var. grubii)	593	NA	23884456;	NA	CNAG_00674	NA	NA	NA	NA	NA	NA	AFR92803;
CNAG_00675	NC_026745.1:1753732-1756218	YPD_slu7kd	YPD_WT	OK	17.5259	37.1031	1.08205	4.60471	5e-05	0.000335454	yes	NC_026745.1	1753733	1756218	23884457	protein_coding	-	J9VJL3	J9VJL3_CRYNH	Carnitine/acyl carnitine carrier (Carnitine/acyl carnitine carrier, variant)	CNAG_00675	Cryptococcus neoformans var. grubii serotype A (strain H99 / ATCC 208821 / CBS 10515 / FGSC 9487) (Filobasidiella neoformans var. grubii)	354	Mitochondrial carrier (TC 2.A.29) family	23884457;	NA	CNAG_00675	NA	NA	integral component of membrane [GO:0016021]; mitochondrion [GO:0005739]	integral component of membrane [GO:0016021]; mitochondrion [GO:0005739]; ATP transmembrane transporter activity [GO:0005347]	ATP transmembrane transporter activity [GO:0005347]	GO:0005347; GO:0005739; GO:0016021	AFR92804;AGV15340;
CNAG_00676	NC_026745.1:1756284-1758925	YPD_slu7kd	YPD_WT	OK	37.2222	48.2187	0.373427	0.195509	0.77035	0.882021	no	NC_026745.1	1756285	1757434	23884458	protein_coding	+	J9VM88	J9VM88_CRYNH	Vacuolar protein sorting-associated protein 28 (ESCRT-I complex subunit VPS28)	CNAG_00676	Cryptococcus neoformans var. grubii serotype A (strain H99 / ATCC 208821 / CBS 10515 / FGSC 9487) (Filobasidiella neoformans var. grubii)	213	VPS28 family	23884458;	NA	CNAG_00676	FUNCTION: Component of the ESCRT-I complex (endosomal sorting complex required for transport I), a regulator of vesicular trafficking process. {ECO:0000256|PIRNR:PIRNR017535}.	protein transport to vacuole involved in ubiquitin-dependent protein catabolic process via the multivesicular body sorting pathway [GO:0043328]	ESCRT I complex [GO:0000813]	ESCRT I complex [GO:0000813]; protein transport to vacuole involved in ubiquitin-dependent protein catabolic process via the multivesicular body sorting pathway [GO:0043328]	NA	GO:0000813; GO:0043328	AFR92805;
CNAG_00677	NC_026745.1:1759090-1760969	YPD_slu7kd	YPD_WT	OK	17.4604	9.98031	-0.806929	-3.00736	5e-05	0.000335454	yes	NC_026745.1	1759091	1760969	23884459	protein_coding	+	J9VHE9	J9VHE9_CRYNH	E3 ubiquitin-protein ligase UHRF1	CNAG_00677	Cryptococcus neoformans var. grubii serotype A (strain H99 / ATCC 208821 / CBS 10515 / FGSC 9487) (Filobasidiella neoformans var. grubii)	342	NA	23884459;	NA	CNAG_00677	NA	NA	nucleus [GO:0005634]	nucleus [GO:0005634]	NA	GO:0005634	AFR92806;
CNAG_00678	NC_026745.1:1761228-1763892	YPD_slu7kd	YPD_WT	OK	48.7795	57.8438	0.245889	1.11771	0.0472	0.124672	no	NC_026745.1	1761229	1763892	23884460	protein_coding	+	J9VEN6	J9VEN6_CRYNH	Urease accessory protein UreG	CNAG_00678	Cryptococcus neoformans var. grubii serotype A (strain H99 / ATCC 208821 / CBS 10515 / FGSC 9487) (Filobasidiella neoformans var. grubii)	312	SIMIBI class G3E GTPase family, UreG subfamily	23884460;	NA	CNAG_00678	NA	nitrogen compound metabolic process [GO:0006807]	NA	GTPase activity [GO:0003924]; nickel cation binding [GO:0016151]; nucleotide binding [GO:0000166]; nitrogen compound metabolic process [GO:0006807]	GTPase activity [GO:0003924]; nickel cation binding [GO:0016151]; nucleotide binding [GO:0000166]	GO:0000166; GO:0003924; GO:0006807; GO:0016151	AFR92807;
CNAG_00679	NC_026745.1:1764477-1767561	YPD_slu7kd	YPD_WT	OK	7.51991	32.6047	2.11629	3.51597	5e-05	0.000335454	yes	NC_026745.1	1764478	1765668	23884461	protein_coding	+	J9VFD7	J9VFD7_CRYNH	Uncharacterized protein	CNAG_00679	Cryptococcus neoformans var. grubii serotype A (strain H99 / ATCC 208821 / CBS 10515 / FGSC 9487) (Filobasidiella neoformans var. grubii)	114	NA	23884461;	NA	CNAG_00679	NA	NA	NA	NA	NA	NA	AFR92808;
CNAG_00680	NC_026745.1:1764477-1767561	YPD_slu7kd	YPD_WT	OK	20.3396	9.64902	-1.07584	-2.92288	0.0001	0.000632931	yes	NC_026745.1	1765646	1767561	23884462	protein_coding	-	T2BQM3	T2BQM3_CRYNH	Kinetochore protein Nuf2, variant	CNAG_00680	Cryptococcus neoformans var. grubii serotype A (strain H99 / ATCC 208821 / CBS 10515 / FGSC 9487) (Filobasidiella neoformans var. grubii)	435	NUF2 family	23884462;	NA	CNAG_00680	NA	cell cycle [GO:0007049]; cell division [GO:0051301]	condensed chromosome kinetochore [GO:0000777]; Ndc80 complex [GO:0031262]; nucleus [GO:0005634]	condensed chromosome kinetochore [GO:0000777]; Ndc80 complex [GO:0031262]; nucleus [GO:0005634]; cell cycle [GO:0007049]; cell division [GO:0051301]	NA	GO:0000777; GO:0005634; GO:0007049; GO:0031262; GO:0051301	AGV15341;
CNAG_00681	NC_026745.1:1767726-1771347	YPD_slu7kd	YPD_WT	OK	22.8677	10.5106	-1.12146	-4.76318	5e-05	0.000335454	yes	NC_026745.1	1767727	1771347	23884463	protein_coding	+	T2BQI4	T2BQI4_CRYNH	Condensin complex subunit 3, variant	CNAG_00681	Cryptococcus neoformans var. grubii serotype A (strain H99 / ATCC 208821 / CBS 10515 / FGSC 9487) (Filobasidiella neoformans var. grubii)	908	CND3 (condensin subunit 3) family	23884463;	NA	CNAG_00681	NA	cell division [GO:0051301]; mitotic chromosome condensation [GO:0007076]	condensin complex [GO:0000796]	condensin complex [GO:0000796]; cell division [GO:0051301]; mitotic chromosome condensation [GO:0007076]	NA	GO:0000796; GO:0007076; GO:0051301	AGV15342;
CNAG_00682	NC_026745.1:1771464-1778643	YPD_slu7kd	YPD_WT	OK	26.6669	51.589	0.95201	4.26434	5e-05	0.000335454	yes	NC_026745.1	1771505	1778643	23884464	protein_coding	+	J9VHF2	J9VHF2_CRYNH	Kinesin	CNAG_00682	Cryptococcus neoformans var. grubii serotype A (strain H99 / ATCC 208821 / CBS 10515 / FGSC 9487) (Filobasidiella neoformans var. grubii)	1566	TRAFAC class myosin-kinesin ATPase superfamily, Kinesin family	23884464;	NA	CNAG_00682	NA	microtubule-based movement [GO:0007018]	cytoplasm [GO:0005737]	cytoplasm [GO:0005737]; ATP binding [GO:0005524]; microtubule binding [GO:0008017]; microtubule motor activity [GO:0003777]; microtubule-based movement [GO:0007018]	ATP binding [GO:0005524]; microtubule binding [GO:0008017]; microtubule motor activity [GO:0003777]	GO:0003777; GO:0005524; GO:0005737; GO:0007018; GO:0008017	AFR92811;
CNAG_00683	NC_026745.1:1779173-1783698	YPD_slu7kd	YPD_WT	OK	10.7385	19.1224	0.83247	1.65541	0.00525	0.02033	yes	NC_026745.1	1779174	1782561	23884465	protein_coding	+	J9VEN9	J9VEN9_CRYNH	CMGC/CLK protein kinase	CNAG_00683	Cryptococcus neoformans var. grubii serotype A (strain H99 / ATCC 208821 / CBS 10515 / FGSC 9487) (Filobasidiella neoformans var. grubii)	748	NA	23884465;	NA	CNAG_00683	NA	NA	NA	ATP binding [GO:0005524]; protein kinase activity [GO:0004672]	ATP binding [GO:0005524]; protein kinase activity [GO:0004672]	GO:0004672; GO:0005524	AFR92812;
CNAG_00684	NC_026745.1:1779173-1783698	YPD_slu7kd	YPD_WT	OK	182.562	172.35	-0.0830462	-0.332703	0.5606	0.740141	no	NC_026745.1	1782286	1783698	23884466	protein_coding	-	J9VFE2	J9VFE2_CRYNH	Ribulose-phosphate 3-epimerase (EC 5.1.3.1)	CNAG_00684	Cryptococcus neoformans var. grubii serotype A (strain H99 / ATCC 208821 / CBS 10515 / FGSC 9487) (Filobasidiella neoformans var. grubii)	224	Ribulose-phosphate 3-epimerase family	23884466;	NA	CNAG_00684	NA	carbohydrate metabolic process [GO:0005975]; pentose-phosphate shunt [GO:0006098]	NA	metal ion binding [GO:0046872]; ribulose-phosphate 3-epimerase activity [GO:0004750]; carbohydrate metabolic process [GO:0005975]; pentose-phosphate shunt [GO:0006098]	metal ion binding [GO:0046872]; ribulose-phosphate 3-epimerase activity [GO:0004750]	GO:0004750; GO:0005975; GO:0006098; GO:0046872	AFR92813;
CNAG_00685	NC_026745.1:1783875-1787809	YPD_slu7kd	YPD_WT	OK	97.6763	53.2217	-0.875995	-1.19209	0.038	0.104788	no	NC_026745.1	1783876	1786610	23884467	protein_coding	+	J9VJM4	J9VJM4_CRYNH	Pre-mRNA-splicing ATP-dependent RNA helicase PRP28	CNAG_00685	Cryptococcus neoformans var. grubii serotype A (strain H99 / ATCC 208821 / CBS 10515 / FGSC 9487) (Filobasidiella neoformans var. grubii)	738	DEAD box helicase family	23884467;	NA	CNAG_00685	NA	NA	NA	ATP binding [GO:0005524]; helicase activity [GO:0004386]; nucleic acid binding [GO:0003676]	ATP binding [GO:0005524]; helicase activity [GO:0004386]; nucleic acid binding [GO:0003676]	GO:0003676; GO:0004386; GO:0005524	AFR92814;
CNAG_00686	NC_026745.1:1783875-1787809	YPD_slu7kd	YPD_WT	OK	1201.81	926.932	-0.374675	-1.35185	0.01965	0.0614315	no	NC_026745.1	1786261	1787809	23884468	protein_coding	-	J9VM98	J9VM98_CRYNH	Uncharacterized protein	CNAG_00686	Cryptococcus neoformans var. grubii serotype A (strain H99 / ATCC 208821 / CBS 10515 / FGSC 9487) (Filobasidiella neoformans var. grubii)	286	NA	23884468;	NA	CNAG_00686	NA	NA	integral component of membrane [GO:0016021]	integral component of membrane [GO:0016021]	NA	GO:0016021	AFR92815;
CNAG_00687	NC_026745.1:1788017-1793844	YPD_slu7kd	YPD_WT	OK	7.87908	4.77697	-0.721931	-2.09352	0.00105	0.0051066	yes	NC_026745.1	1788018	1792901	23884469	protein_coding	+	T2BQ22	T2BQ22_CRYNH	Uncharacterized protein	CNAG_00687	Cryptococcus neoformans var. grubii serotype A (strain H99 / ATCC 208821 / CBS 10515 / FGSC 9487) (Filobasidiella neoformans var. grubii)	1428	NA	23884469;	NA	CNAG_00687	NA	NA	NA	NA	NA	NA	AGV15343;
CNAG_00688	NC_026745.1:1788017-1793844	YPD_slu7kd	YPD_WT	OK	28.2144	52.8305	0.904937	2.48036	5e-05	0.000335454	yes	NC_026745.1	1792646	1793844	23884470	protein_coding	-	J9VEP4	J9VEP4_CRYNH	4HBT domain-containing protein	CNAG_00688	Cryptococcus neoformans var. grubii serotype A (strain H99 / ATCC 208821 / CBS 10515 / FGSC 9487) (Filobasidiella neoformans var. grubii)	170	Thioesterase PaaI family	23884470;	NA	CNAG_00688	NA	NA	NA	acyl-CoA hydrolase activity [GO:0047617]	acyl-CoA hydrolase activity [GO:0047617]	GO:0047617	AFR92817;
CNAG_00689	NC_026745.1:1793990-1795943	YPD_slu7kd	YPD_WT	OK	57.1114	54.9008	-0.0569507	-0.258145	0.65115	0.807539	no	NC_026745.1	1793991	1795943	23884471	protein_coding	+	J9VFE9	J9VFE9_CRYNH	Chitobiosyldiphosphodolichol beta-mannosyltransferase (EC 2.4.1.142)	CNAG_00689	Cryptococcus neoformans var. grubii serotype A (strain H99 / ATCC 208821 / CBS 10515 / FGSC 9487) (Filobasidiella neoformans var. grubii)	506	NA	23884471;	NA	CNAG_00689	NA	NA	integral component of membrane [GO:0016021]	integral component of membrane [GO:0016021]; chitobiosyldiphosphodolichol beta-mannosyltransferase activity [GO:0004578]	chitobiosyldiphosphodolichol beta-mannosyltransferase activity [GO:0004578]	GO:0004578; GO:0016021	AFR92818;
CNAG_00690	NC_026745.1:1796102-1799783	YPD_slu7kd	YPD_WT	OK	74.5831	70.5676	-0.0798412	-0.284263	0.6246	0.788563	no	NC_026745.1	1796103	1797872	23884472	protein_coding	+	J9VJN0	J9VJN0_CRYNH	Uncharacterized protein	CNAG_00690	Cryptococcus neoformans var. grubii serotype A (strain H99 / ATCC 208821 / CBS 10515 / FGSC 9487) (Filobasidiella neoformans var. grubii)	437	NA	23884472;	NA	CNAG_00690	NA	NA	NA	NA	NA	NA	AFR92819;
CNAG_00691	NC_026745.1:1796102-1799783	YPD_slu7kd	YPD_WT	OK	36.3688	51.1943	0.493281	1.2894	0.0289	0.0840253	no	NC_026745.1	1797591	1799783	23884473	protein_coding	-	J9VMA4	J9VMA4_CRYNH	Uncharacterized protein	CNAG_00691	Cryptococcus neoformans var. grubii serotype A (strain H99 / ATCC 208821 / CBS 10515 / FGSC 9487) (Filobasidiella neoformans var. grubii)	359	NA	23884473;	NA	CNAG_00691	NA	NA	integral component of membrane [GO:0016021]	integral component of membrane [GO:0016021]	NA	GO:0016021	AFR92820;
CNAG_00692	NC_026745.1:1799809-1802129	YPD_slu7kd	YPD_WT	OK	12.9434	33.9014	1.38913	5.60392	5e-05	0.000335454	yes	NC_026745.1	1799810	1802001	23884474	protein_coding	+	J9VHG2	J9VHG2_CRYNH	FAD dependent oxidoreductase	CNAG_00692	Cryptococcus neoformans var. grubii serotype A (strain H99 / ATCC 208821 / CBS 10515 / FGSC 9487) (Filobasidiella neoformans var. grubii)	447	NA	23884474;	NA	CNAG_00692	NA	NA	NA	oxidoreductase activity [GO:0016491]	oxidoreductase activity [GO:0016491]	GO:0016491	AFR92821;
CNAG_00693	NC_026745.1:1802181-1806264	YPD_slu7kd	YPD_WT	OK	17.1954	12.9602	-0.407936	-1.79851	0.0021	0.00926927	yes	NC_026745.1	1802182	1806264	23884475	protein_coding	+	J9VEP9	J9VEP9_CRYNH	F-box and WD-40 domain-containing protein CDC4 (F-box and WD-40 domain-containing protein CDC4, variant)	CNAG_00693	Cryptococcus neoformans var. grubii serotype A (strain H99 / ATCC 208821 / CBS 10515 / FGSC 9487) (Filobasidiella neoformans var. grubii)	991	NA	23884475;	NA	CNAG_00693	NA	NA	NA	NA	NA	NA	AFR92822;AGV15344;
CNAG_00694	NC_026745.1:1806776-1811671	YPD_slu7kd	YPD_WT	OK	102.255	99.5048	-0.039334	-0.164674	0.76895	0.880974	no	NC_026745.1	1806777	1809680	23884476	protein_coding	+	Q9HF03	CLF1_CRYNH	Pre-mRNA-splicing factor CLF1 (crooked-neck-like protein 1)	CLF1 CCN1 CNAG_00694	Cryptococcus neoformans var. grubii serotype A (strain H99 / ATCC 208821 / CBS 10515 / FGSC 9487) (Filobasidiella neoformans var. grubii)	724	Crooked-neck family	23884476;	CLF1	CNAG_00694	FUNCTION: Involved in pre-mRNA splicing and cell cycle progression. Required for the spliceosome assembly and initiation of the DNA replication (By similarity). {ECO:0000250}.	mRNA processing [GO:0006397]; RNA splicing [GO:0008380]	post-mRNA release spliceosomal complex [GO:0071014]; Prp19 complex [GO:0000974]	post-mRNA release spliceosomal complex [GO:0071014]; Prp19 complex [GO:0000974]; mRNA processing [GO:0006397]; RNA splicing [GO:0008380]	NA	GO:0000974; GO:0006397; GO:0008380; GO:0071014	AFR92823;
CNAG_00695	NC_026745.1:1806776-1811671	YPD_slu7kd	YPD_WT	OK	18.1739	20.9405	0.20443	0.309251	0.5924	0.765567	no	NC_026745.1	1809634	1811671	23884477	protein_coding	-	J9VJN5	J9VJN5_CRYNH	Uncharacterized protein	CNAG_00695	Cryptococcus neoformans var. grubii serotype A (strain H99 / ATCC 208821 / CBS 10515 / FGSC 9487) (Filobasidiella neoformans var. grubii)	543	NA	23884477;	NA	CNAG_00695	NA	NA	NA	NA	NA	NA	AFR92824;
CNAG_00696	NC_026745.1:1811842-1816958	YPD_slu7kd	YPD_WT	OK	21.4393	110.388	2.36425	10.4626	5e-05	0.000335454	yes	NC_026745.1	1811843	1816958	23884478	protein_coding	+	J9VMA8	J9VMA8_CRYNH	Alpha-mannosidase (EC 3.2.1.24)	CNAG_00696	Cryptococcus neoformans var. grubii serotype A (strain H99 / ATCC 208821 / CBS 10515 / FGSC 9487) (Filobasidiella neoformans var. grubii)	1147	Glycosyl hydrolase 38 family	23884478;	NA	CNAG_00696	NA	mannose metabolic process [GO:0006013]	NA	alpha-mannosidase activity [GO:0004559]; carbohydrate binding [GO:0030246]; metal ion binding [GO:0046872]; mannose metabolic process [GO:0006013]	alpha-mannosidase activity [GO:0004559]; carbohydrate binding [GO:0030246]; metal ion binding [GO:0046872]	GO:0004559; GO:0006013; GO:0030246; GO:0046872	AFR92825;
CNAG_00697	NC_026745.1:1817478-1819731	YPD_slu7kd	YPD_WT	OK	90.6807	38.5828	-1.23284	-5.55218	5e-05	0.000335454	yes	NC_026745.1	1817479	1819731	23884479	protein_coding	-	J9VHG6	J9VHG6_CRYNH	UDP-glucose 4-epimerase (EC 5.1.3.2)	CNAG_00697	Cryptococcus neoformans var. grubii serotype A (strain H99 / ATCC 208821 / CBS 10515 / FGSC 9487) (Filobasidiella neoformans var. grubii)	373	NAD(P)-dependent epimerase/dehydratase family	23884479;	NA	CNAG_00697	NA	galactose metabolic process [GO:0006012]	integral component of membrane [GO:0016021]	integral component of membrane [GO:0016021]; UDP-glucose 4-epimerase activity [GO:0003978]; galactose metabolic process [GO:0006012]	UDP-glucose 4-epimerase activity [GO:0003978]	GO:0003978; GO:0006012; GO:0016021	AFR92826;
CNAG_00698	NC_026745.1:1819888-1828276	YPD_slu7kd	YPD_WT	OK	29.1282	29.4795	0.0172976	0.0631526	0.91505	0.960216	no	NC_026745.1	1819889	1822566	23884480	protein_coding	+	J9VEQ4	J9VEQ4_CRYNH	Uncharacterized protein	CNAG_00698	Cryptococcus neoformans var. grubii serotype A (strain H99 / ATCC 208821 / CBS 10515 / FGSC 9487) (Filobasidiella neoformans var. grubii)	737	NA	23884480;	NA	CNAG_00698	NA	NA	integral component of membrane [GO:0016021]	integral component of membrane [GO:0016021]	NA	GO:0016021	AFR92827;
CNAG_00699	NC_026745.1:1819888-1828276	YPD_slu7kd	YPD_WT	OK	5.97361	7.40125	0.309166	0.796042	0.1639	0.32292	no	NC_026745.1	1822481	1828276	23884481	protein_coding	-	J9VFF9	J9VFF9_CRYNH	Transmembrane receptor	CNAG_00699	Cryptococcus neoformans var. grubii serotype A (strain H99 / ATCC 208821 / CBS 10515 / FGSC 9487) (Filobasidiella neoformans var. grubii)	1372	NA	23884481;	NA	CNAG_00699	NA	NA	integral component of membrane [GO:0016021]	integral component of membrane [GO:0016021]	NA	GO:0016021	AFR92828;
CNAG_00700	NC_026745.1:1829840-1834926	YPD_slu7kd	YPD_WT	OK	84.7245	65.475	-0.371836	-1.18593	0.0371	0.102775	no	NC_026745.1	1829841	1832236	23884482	protein_coding	+	J9VJP1	J9VJP1_CRYNH	5-aminoimidazole-4-carboxamide ribonucleotide formyltransferase (EC 2.1.2.3) (EC 3.5.4.10) (AICAR transformylase) (IMP synthase) (Inosinicase) (Phosphoribosylaminoimidazolecarboxamide formyltransferase)	CNAG_00700	Cryptococcus neoformans var. grubii serotype A (strain H99 / ATCC 208821 / CBS 10515 / FGSC 9487) (Filobasidiella neoformans var. grubii)	605	PurH family	23884482;	NA	CNAG_00700	NA	'de novo' IMP biosynthetic process [GO:0006189]	NA	IMP cyclohydrolase activity [GO:0003937]; phosphoribosylaminoimidazolecarboxamide formyltransferase activity [GO:0004643]; 'de novo' IMP biosynthetic process [GO:0006189]	IMP cyclohydrolase activity [GO:0003937]; phosphoribosylaminoimidazolecarboxamide formyltransferase activity [GO:0004643]	GO:0003937; GO:0004643; GO:0006189	AFR92829;
CNAG_00701	NC_026745.1:1829840-1834926	YPD_slu7kd	YPD_WT	OK	64.3569	66.4328	0.0458017	0.131297	0.81905	0.910216	no	NC_026745.1	1832171	1834926	23884483	protein_coding	-	J9VMB3	J9VMB3_CRYNH	Uncharacterized protein	CNAG_00701	Cryptococcus neoformans var. grubii serotype A (strain H99 / ATCC 208821 / CBS 10515 / FGSC 9487) (Filobasidiella neoformans var. grubii)	508	NA	23884483;	NA	CNAG_00701	NA	NA	NA	NA	NA	NA	AFR92830;
CNAG_00702	NC_026745.1:1836681-1839359	YPD_slu7kd	YPD_WT	OK	29.6586	33.0029	0.154139	0.679691	0.24225	0.427647	no	NC_026745.1	1836682	1839359	23884484	protein_coding	+	J9VEQ8	J9VEQ8_CRYNH	Uncharacterized protein	CNAG_00702	Cryptococcus neoformans var. grubii serotype A (strain H99 / ATCC 208821 / CBS 10515 / FGSC 9487) (Filobasidiella neoformans var. grubii)	464	NA	23884484;	NA	CNAG_00702	NA	NA	NA	transferase activity, transferring glycosyl groups [GO:0016757]	transferase activity, transferring glycosyl groups [GO:0016757]	GO:0016757	AFR92832;
CNAG_00703	NC_026745.1:1839737-1840825	YPD_slu7kd	YPD_WT	OK	3753.6	1390.82	-1.43234	-5.98024	5e-05	0.000335454	yes	NC_026745.1	1839738	1840825	23884485	protein_coding	-	J9VFG4	J9VFG4_CRYNH	Large subunit ribosomal protein L31e	CNAG_00703	Cryptococcus neoformans var. grubii serotype A (strain H99 / ATCC 208821 / CBS 10515 / FGSC 9487) (Filobasidiella neoformans var. grubii)	126	Eukaryotic ribosomal protein eL31 family	23884485;	NA	CNAG_00703	NA	translation [GO:0006412]	ribosome [GO:0005840]	ribosome [GO:0005840]; structural constituent of ribosome [GO:0003735]; translation [GO:0006412]	structural constituent of ribosome [GO:0003735]	GO:0003735; GO:0005840; GO:0006412	AFR92833;
CNAG_00704	NC_026745.1:1841071-1846182	YPD_slu7kd	YPD_WT	OK	10.975	12.6918	0.209679	0.925481	0.106	0.233698	no	NC_026745.1	1841072	1846182	23884486	protein_coding	-	J9VJP6	J9VJP6_CRYNH	Uncharacterized protein	CNAG_00704	Cryptococcus neoformans var. grubii serotype A (strain H99 / ATCC 208821 / CBS 10515 / FGSC 9487) (Filobasidiella neoformans var. grubii)	1287	NA	23884486;	NA	CNAG_00704	NA	NA	NA	NA	NA	NA	AFR92834;AGV15345;
CNAG_00705	NC_026745.1:1846295-1848178	YPD_slu7kd	YPD_WT	OK	113.6	92.3279	-0.299119	-1.36069	0.0171	0.0548141	no	NC_026745.1	1846296	1848178	23884487	protein_coding	-	J9VMB8	J9VMB8_CRYNH	RuvB-like helicase (EC 3.6.4.12)	CNAG_00705	Cryptococcus neoformans var. grubii serotype A (strain H99 / ATCC 208821 / CBS 10515 / FGSC 9487) (Filobasidiella neoformans var. grubii)	463	RuvB family	23884487;	NA	CNAG_00705	FUNCTION: DNA helicase participates in several chromatin remodeling complexes, including the SWR1 and the INO80 complexes. {ECO:0000256|RuleBase:RU363048}.; FUNCTION: DNA helicase which participates in several chromatin remodeling complexes, including the SWR1 and the INO80 complexes. The SWR1 complex mediates the ATP-dependent exchange of histone H2A for the H2A variant HZT1 leading to transcrip…	chromatin organization [GO:0006325]; DNA repair [GO:0006281]	Ino80 complex [GO:0031011]; NuA4 histone acetyltransferase complex [GO:0035267]; R2TP complex [GO:0097255]	Ino80 complex [GO:0031011]; NuA4 histone acetyltransferase complex [GO:0035267]; R2TP complex [GO:0097255]; 5'-3' DNA helicase activity [GO:0043139]; ATP binding [GO:0005524]; chromatin organization [GO:0006325]; DNA repair [GO:0006281]	5'-3' DNA helicase activity [GO:0043139]; ATP binding [GO:0005524]	GO:0005524; GO:0006281; GO:0006325; GO:0031011; GO:0035267; GO:0043139; GO:0097255	AFR92835;
CNAG_00706	NC_026745.1:1848272-1849941	YPD_slu7kd	YPD_WT	OK	33.0694	16.3372	-1.01733	-4.20115	5e-05	0.000335454	yes	NC_026745.1	1848273	1849941	23884488	protein_coding	+	J9VHH7	J9VHH7_CRYNH	RNA-binding protein rnp24	CNAG_00706	Cryptococcus neoformans var. grubii serotype A (strain H99 / ATCC 208821 / CBS 10515 / FGSC 9487) (Filobasidiella neoformans var. grubii)	449	NA	23884488;	NA	CNAG_00706	NA	NA	NA	RNA binding [GO:0003723]	RNA binding [GO:0003723]	GO:0003723	AFR92836;
CNAG_00707	NC_026745.1:1849943-1851189	YPD_slu7kd	YPD_WT	OK	100.514	76.8734	-0.386834	-1.68387	0.00325	0.0135147	yes	NC_026745.1	1849944	1851189	23884489	protein_coding	-	J9VER3	J9VER3_CRYNH	Protein SYM1	CNAG_00707	Cryptococcus neoformans var. grubii serotype A (strain H99 / ATCC 208821 / CBS 10515 / FGSC 9487) (Filobasidiella neoformans var. grubii)	190	Peroxisomal membrane protein PXMP2/4 family	23884489;	NA	CNAG_00707	NA	NA	integral component of membrane [GO:0016021]	integral component of membrane [GO:0016021]	NA	GO:0016021	AFR92837;
CNAG_00708	NC_026745.1:1851854-1855290	YPD_slu7kd	YPD_WT	OK	103.15	41.8937	-1.29994	-4.66641	5e-05	0.000335454	yes	NC_026745.1	1851855	1853635	23884490	protein_coding	+	J9VFG8	J9VFG8_CRYNH	Pre-mRNA-splicing factor SLT11	CNAG_00708	Cryptococcus neoformans var. grubii serotype A (strain H99 / ATCC 208821 / CBS 10515 / FGSC 9487) (Filobasidiella neoformans var. grubii)	326	NA	23884490;	NA	CNAG_00708	NA	RNA splicing [GO:0008380]	spliceosomal complex [GO:0005681]	spliceosomal complex [GO:0005681]; metal ion binding [GO:0046872]; RNA binding [GO:0003723]; RNA splicing [GO:0008380]	metal ion binding [GO:0046872]; RNA binding [GO:0003723]	GO:0003723; GO:0005681; GO:0008380; GO:0046872	AFR92838;
CNAG_00709	NC_026745.1:1851854-1855290	YPD_slu7kd	YPD_WT	OK	30.804	20.1197	-0.614513	-1.28134	0.0277	0.0811968	no	NC_026745.1	1853524	1855290	23884491	protein_coding	-	J9VJQ1	J9VJQ1_CRYNH	Uracil-DNA glycosylase (UDG) (EC 3.2.2.27)	UNG1 CNAG_00709	Cryptococcus neoformans var. grubii serotype A (strain H99 / ATCC 208821 / CBS 10515 / FGSC 9487) (Filobasidiella neoformans var. grubii)	362	Uracil-DNA glycosylase (UDG) superfamily, UNG family	23884491;	UNG1	CNAG_00709	FUNCTION: Excises uracil residues from the DNA which can arise as a result of misincorporation of dUMP residues by DNA polymerase or due to deamination of cytosine. {ECO:0000256|HAMAP-Rule:MF_03166, ECO:0000256|RuleBase:RU003780}.	base-excision repair [GO:0006284]	mitochondrion [GO:0005739]; nucleus [GO:0005634]	mitochondrion [GO:0005739]; nucleus [GO:0005634]; uracil DNA N-glycosylase activity [GO:0004844]; base-excision repair [GO:0006284]	uracil DNA N-glycosylase activity [GO:0004844]	GO:0004844; GO:0005634; GO:0005739; GO:0006284	AFR92839;
CNAG_00710	NC_026745.1:1855421-1858206	YPD_slu7kd	YPD_WT	OK	27.3188	21.5536	-0.341966	-1.48322	0.01055	0.0366111	yes	NC_026745.1	1855422	1858206	23884492	protein_coding	+	J9VMC2	J9VMC2_CRYNH	Glutamine synthetase	CNAG_00710	Cryptococcus neoformans var. grubii serotype A (strain H99 / ATCC 208821 / CBS 10515 / FGSC 9487) (Filobasidiella neoformans var. grubii)	482	Glutamine synthetase family	23884492;	NA	CNAG_00710	NA	nitrogen compound metabolic process [GO:0006807]	NA	glutamate-ammonia ligase activity [GO:0004356]; nitrogen compound metabolic process [GO:0006807]	glutamate-ammonia ligase activity [GO:0004356]	GO:0004356; GO:0006807	AFR92840;
CNAG_00711	NC_026745.1:1858281-1860260	YPD_slu7kd	YPD_WT	OK	33.7655	77.4028	1.19684	5.33444	5e-05	0.000335454	yes	NC_026745.1	1858282	1860260	23884493	protein_coding	+	J9VHI2	J9VHI2_CRYNH	NTP_transf_9 domain-containing protein	CNAG_00711	Cryptococcus neoformans var. grubii serotype A (strain H99 / ATCC 208821 / CBS 10515 / FGSC 9487) (Filobasidiella neoformans var. grubii)	109	NA	23884493;	NA	CNAG_00711	NA	NA	NA	NA	NA	NA	AFR92841;
CNAG_00712	NC_026745.1:1860547-1862114	YPD_slu7kd	YPD_WT	OK	29.7338	18.2375	-0.705192	-2.90929	5e-05	0.000335454	yes	NC_026745.1	1860548	1862114	23884494	protein_coding	-	J9VER9	J9VER9_CRYNH	G-patch_2 domain-containing protein	CNAG_00712	Cryptococcus neoformans var. grubii serotype A (strain H99 / ATCC 208821 / CBS 10515 / FGSC 9487) (Filobasidiella neoformans var. grubii)	439	SPP2 family	23884494;	NA	CNAG_00712	NA	NA	nucleus [GO:0005634]	nucleus [GO:0005634]	NA	GO:0005634	AFR92842;
CNAG_00713	NC_026745.1:1862232-1864060	YPD_slu7kd	YPD_WT	OK	99.2351	106.587	0.103103	0.469098	0.41505	0.614443	no	NC_026745.1	1862233	1864060	23884495	protein_coding	+	J9VFH4	J9VFH4_CRYNH	V-type proton ATPase subunit H	CNAG_00713	Cryptococcus neoformans var. grubii serotype A (strain H99 / ATCC 208821 / CBS 10515 / FGSC 9487) (Filobasidiella neoformans var. grubii)	444	V-ATPase H subunit family	23884495;	NA	CNAG_00713	FUNCTION: Subunit of the peripheral V1 complex of vacuolar ATPase. Subunit H activates ATPase activity of the enzyme and couples ATPase activity to proton flow. Vacuolar ATPase is responsible for acidifying a variety of intracellular compartments in eukaryotic cells, thus providing most of the energy required for transport processes in the vacuolar system. {ECO:0000256|PIRNR:PIRNR032184}.	NA	vacuolar proton-transporting V-type ATPase, V1 domain [GO:0000221]	vacuolar proton-transporting V-type ATPase, V1 domain [GO:0000221]; proton-transporting ATPase activity, rotational mechanism [GO:0046961]	proton-transporting ATPase activity, rotational mechanism [GO:0046961]	GO:0000221; GO:0046961	AFR92843;
CNAG_00714	NC_026745.1:1864148-1865644	YPD_slu7kd	YPD_WT	OK	36.116	15.9443	-1.1796	-4.82267	5e-05	0.000335454	yes	NC_026745.1	1864149	1865644	23884496	protein_coding	+	J9VJQ7	J9VJQ7_CRYNH	Phosducin domain-containing protein	CNAG_00714	Cryptococcus neoformans var. grubii serotype A (strain H99 / ATCC 208821 / CBS 10515 / FGSC 9487) (Filobasidiella neoformans var. grubii)	360	Phosducin family	23884496;	NA	CNAG_00714	NA	NA	NA	NA	NA	NA	AFR92844;
CNAG_00715	NC_026745.1:1865825-1866468	YPD_slu7kd	YPD_WT	OK	556.514	576.892	0.0518832	0.235461	0.6766	0.823944	no	NC_026745.1	1865826	1866468	23884497	protein_coding	-	J9VMC8	J9VMC8_CRYNH	Uncharacterized protein	CNAG_00715	Cryptococcus neoformans var. grubii serotype A (strain H99 / ATCC 208821 / CBS 10515 / FGSC 9487) (Filobasidiella neoformans var. grubii)	80	NA	23884497;	NA	CNAG_00715	NA	NA	integral component of membrane [GO:0016021]	integral component of membrane [GO:0016021]	NA	GO:0016021	AFR92845;
CNAG_00716	NC_026745.1:1866640-1867809	YPD_slu7kd	YPD_WT	OK	555.073	1287.69	1.21403	5.25526	5e-05	0.000335454	yes	NC_026745.1	1866641	1867809	23884498	protein_coding	+	J9VHI6	J9VHI6_CRYNH	Cytochrome c	CNAG_00716	Cryptococcus neoformans var. grubii serotype A (strain H99 / ATCC 208821 / CBS 10515 / FGSC 9487) (Filobasidiella neoformans var. grubii)	111	Cytochrome c family	23884498;	NA	CNAG_00716	FUNCTION: Electron carrier protein. The oxidized form of the cytochrome c heme group can accept an electron from the heme group of the cytochrome c1 subunit of cytochrome reductase. Cytochrome c then transfers this electron to the cytochrome oxidase complex, the final protein carrier in the mitochondrial electron-transport chain. {ECO:0000256|RuleBase:RU004427}.	NA	mitochondrial intermembrane space [GO:0005758]; respirasome [GO:0070469]	mitochondrial intermembrane space [GO:0005758]; respirasome [GO:0070469]; electron transfer activity [GO:0009055]; heme binding [GO:0020037]; metal ion binding [GO:0046872]	electron transfer activity [GO:0009055]; heme binding [GO:0020037]; metal ion binding [GO:0046872]	GO:0005758; GO:0009055; GO:0020037; GO:0046872; GO:0070469	AFR92846;
CNAG_00717	NC_026745.1:1868876-1873929	YPD_slu7kd	YPD_WT	OK	28.1554	18.9432	-0.571734	-1.63996	0.00405	0.0163235	yes	NC_026745.1	1868877	1870802	23884499	protein_coding	+	J9VES3	J9VES3_CRYNH	CUE domain-containing protein	CNAG_00717	Cryptococcus neoformans var. grubii serotype A (strain H99 / ATCC 208821 / CBS 10515 / FGSC 9487) (Filobasidiella neoformans var. grubii)	436	NA	23884499;	NA	CNAG_00717	NA	NA	NA	NA	NA	NA	AFR92847;
CNAG_00718	NC_026745.1:1868876-1873929	YPD_slu7kd	YPD_WT	OK	16.7236	15.1444	-0.143097	-0.475982	0.4075	0.606883	no	NC_026745.1	1870759	1873929	23884500	protein_coding	-	J9VFH7	J9VFH7_CRYNH	Chromatin assembly factor 1 subunit B	CNAG_00718	Cryptococcus neoformans var. grubii serotype A (strain H99 / ATCC 208821 / CBS 10515 / FGSC 9487) (Filobasidiella neoformans var. grubii)	811	NA	23884500;	NA	CNAG_00718	NA	NA	NA	NA	NA	NA	AFR92848;
CNAG_00719	NC_026745.1:1873940-1878576	YPD_slu7kd	YPD_WT	OK	25.4855	19.6652	-0.374031	-1.20267	0.03805	0.104902	no	NC_026745.1	1873941	1876726	23884501	protein_coding	-	J9VJR2	J9VJR2_CRYNH	Ribosome biogenesis ATPase (Fragment)	CNAG_00719	Cryptococcus neoformans var. grubii serotype A (strain H99 / ATCC 208821 / CBS 10515 / FGSC 9487) (Filobasidiella neoformans var. grubii)	756	NA	23884501;	NA	CNAG_00719	NA	NA	NA	ATP binding [GO:0005524]; ATPase activity [GO:0016887]	ATPase activity [GO:0016887]; ATP binding [GO:0005524]	GO:0005524; GO:0016887	AFR92849;
[truncated: 7,709 more rows]
