# Supplementary material for: Cryptococcus neoformans Slu7 ensures nuclear positioning during mitotic progression through RNA splicing
Source: PLoS Genet. 2024 May 20;20(5):e1011272. doi: 10.1371/journal.pgen.1011272 (PMC11142667; doi:10.1371/journal.pgen.1011272)
Supplement: S4 Table — (XLSX) [file pgen.1011272.s011.xlsx]

## Sheet: Fig1
Fig1C
WT G1/S	slu7kd G1/S	WT G2/M	slu7kd G2/M
61	40.4	37.2	58.09			Percentage of cells in G1/Sand G2/M phase of cell cycle
57.63	34.33	42	59.23
54.74	38.17	43.29	57.38
Fig S1B
WT 12hrs YPD	slu7kd 12 hrs YPG	slu7kd 6 hrs YPD	slu7kd 12 hrs YPD
1	20.2469	-4.21648	-6.31819			Fold change normalized to the loading control
1	17.4546	-4.24589	-5.98565
1	18.5652	-4.14587	-6.12587

## Sheet: Fig2
Fig2A
6 hrs in non-permissive media
		G1			S			G2			M completed
		R1	R2	R3	R1	R2	R3	R1	R2	R3	R1	R2	R3
	Wildtype	59	52	50	17	15	16	13	16	17	11	17	17		Percentage of cells in various phase of cell cycle
	slu7kd	36	40	37	17	19	16	24	23	27	24	19	18
12 hrs in non-permissive media
		G1			S			G2			M completed
		R1	R2	R3	R1	R2	R3	R1	R2	R3	R1	R2	R3
	Wildtype	58	52	51	14	12	18	14	19	17	14	17	14		Percentage of cells in various phase of cell cycle
	slu7kd	19	21	23	25	20	16	29	31	27	27	28	34
Fig2C
		P1			P2			P3			P4
	Wildtype	100	96	100	0	2	0	0	0	0	0	2	0		Percentage of cells showing various nuclear positioning phenotype
	slu7kd	48	55	52	30	32	35	11	3	6	11	15	7
Fig2D
	Wildtype	slu7kd
	0.478553	0.640809
	0.600652	0.686088
	0.495438	0.609911
	0.610406	0.609911
	0.496422	0.650389
	0.492574	0.617319
	0.503426	0.800532
	0.62046	0.790544
	0.61277	0.628103
	0.802972	0.667918
	0.522095	0.545148
	0.685068	0.680501
	0.550803	0.779668
	0.680403	0.513154
	0.722336	0.704445
	0.706415	0.606455
	0.508937	0.589858
	0.599905	0.434279
	0.622021	0.471039
	0.651796	0.642613
	0.643705	0.605163
	0.566551	0.627714
	0.558579	0.51641
	0.507824	0.483449
	0.589339	0.483449
	0.694444	0.693763
	0.609091	0.536883
	0.696336	0.685081
	0.670354	0.788622
	0.663273	0.697277
	0.789283	0.553157
	0.693489	0.838126
	0.610567	0.648281
	0.616163	0.727261
	0.439764	0.599039
	0.489573	0.775612
	0.58405	0.714928
	0.591525	0.808169
	0.638198	0.563904
	0.517071	0.632487
	0.675474	0.593982
	0.639584	0.74124
	0.585863	0.82409
	0.567592	0.609133
	0.499923	0.86226
	0.492287	0.733196
	0.598648	0.895275
	0.669821	0.786624
	0.55982	0.891926
	0.538448	0.847598
Fig S2A
		pre-mRNA WT	pre-mRNA slu7kd	mRNA wildtype	mRNA slu7kd
	R1	0.17258	0.399384	4.22203	2.2711
	R2	0.178338	0.464032	5.09507	2.54743
	R3	0.22925	0.566269	3.64404	2.19187
Fig S2B
Time point	Wildtype YPD			slu7kd YPD
	R1	R2	R3	R1	R2	R3
0	0.1	0.1	0.1	0.1	0.1	0.1
1	0.28	0.22	0.31	0.21	0.19	0.18
2	0.35	0.31	0.38	0.24	0.29	0.22
3	0.41	0.45	0.48	0.29	0.32	0.25
4	0.5	0.52	0.56	0.36	0.39	0.33
5	0.66	0.65	0.68	0.41	0.44	0.4
6	0.82	0.7	0.89	0.44	0.48	0.45
8	1.08	1.1	1.15	0.52	0.54	0.51
9	1.32	1.36	1.39	0.55	0.65	0.56
10	1.67	1.59	1.6	0.59	0.69	0.61
11	1.98	1.85	1.83	0.65	0.77	0.67
12	2.13	2.25	2.18	0.71	0.85	0.79

## Sheet: Fig3
Fig3B
	Mitotic spindle in neck cell			Mitotic spindle in daughter cell			Mitotic spindle at the mother cell
	R1	R2	R3	R1	R2	R3	R1	R2	R3
Wildtype	4	8	6	96	92	94	0	0	0
slu7kd	52	56	56	42	39	40	6	5	4
Fig3C
	Class I			Class II			Class III
	R1	R2	R3	R1	R2	R3	R1	R2	R3
Wildtype	54.54	47.82	74.07	27.27	52.17	25.92	18.18	0	0
slu7kd	0	0	0	0	38.46	10	100	61.53	90

## Sheet: Fig4
Fig4C
		CLN1	PAC1	ROM1	PCL1	BIM1	PLK1/CDC5	DAD4
	R1	-7.31269	-4.74718	-1.40138	-1.49495	2.63232	2.33225	-2.10256		Fold change normalised to actin
	R2	-5.34824	-2.94834	-1.23572	-2.35245	2.53153	1.62004	-1.85693
	R3	-5.8593	-5.30876	-3.19836	-3.24252	2.01988	1.96126	-1.98526

## Sheet: Fig5
Fig5A
	pre-mRNA WT	pre-mRNA slu7kd	mRNA wildtype	mRNA slu7kd
R1	0.407108	1.32739	5.04376	1.26815
R2	0.467637	1.51414	5.49857	2.24776
R3	0.847745	1.50342	5.96409	1.97786
Fig5B
	pre-mRNA WT	pre-mRNA slu7kd	mRNA wildtype	mRNA slu7kd
R1	0.093479	0.200015	4.32984	1.08154
R2	0.111151	0.171304	3.06871	1.50428
R3	0.092409	0.175704	4.65265	2.1952
Fig5C
	pre-mRNA WT	pre-mRNA slu7kd	mRNA wildtype	mRNA slu7kd
R1	0.309603	0.709313	3.06521	2.50069
R2	0.449083	0.759861	4.48618	1.98266
R3	0.439973	0.725034	3.74059	2.1039
Fig5D
	pre-mRNA WT	pre-mRNA slu7kd	mRNA wildtype	mRNA slu7kd
R1	0.509694	0.91018	5.74351	2.90771
R2	0.573035	1.08663	6.88042	4.62588
R3	0.546813	1.02421	5.96969	4.37031

## Sheet: Fig6
Fig6B
	Wildtype	slu7kd	slu7kd PAC1 SH
	3.80385	1.60552	6.42664		PAC1 mRNA level normalised to actin
	3.64304	2.25492	5.84997
	4.43167	2.54195	7.63621
Fig6D
		Division in daughter cell			Division at neck/mother cell			Cell cycle arrest
		R1	R2	R3	R1	R2	R3	R1	R2	R3
	Wildtype	97.61	100	100	0	0	0	2.38	0	0
	slu7kd	58.73	50.49	40.53	31.74	33.66	37.2	9.52	5.94	22.09
	slu7kd PAC1 SH	84.44	77.77	73.33	8.88	19.44	18.66	6.66	2.77	8
Fig S6A
	pre-mRNA WT	pre-mRNA slu7kd	mRNA wildtype	mRNA slu7kd
R1	1.06696	1.36104	5.19474	2.14462
R2	0.590211	1.12447	5.43569	2.7976
R3	0.505737	0.921719	5.48444	3.07706
Fig S6B
	pre-mRNA WT	pre-mRNA slu7kd	mRNA wildtype	mRNA slu7kd
R1	0.65231	0.873483	6.46109	2.2534
R2	0.252548	1.54783	6.07406	2.61587
R3	0.842163	0.534711	7.44995	3.24979

## Sheet: Fig7
Fig S7B
		G1			S			G2			M completed
	Wildtype	56	54	52	16	12	17	15	17	17	13	17	14
	slu7kd	17	22	24	29	18	18	31	34	36	23	26	22
	slu7kd GFP PAC1	26	28	23	21	19	18	13	15	17	40	38	42
Fig S7C
		Class I			Class II			Class III
		R1	R2	R3	R1	R2	R3	R1	R2	R3
	Wildtype	58.3333	59.0909	55.1724	41.6667	36.3636	37.931	0	4.54545	6.89655		Dynein puncta phenotype
	slu7kd	3.7037	6.89655	9.09091	25.9259	31.0345	13.6364	70.3704	62.069	77.2727
	slu7kd GFP PAC1	27.2727	27.2727	25	36.3636	27.2727	33.3333	36.3636	45.4545	41.6667
Fig S7D
	MOB2	CDC12	DBF2
R1	1.4896	1.73279	1.36775
R2	1.04026	1.50689	1.76849		Fold change normalised to actin
R3	2.19223	2.66192	2.14588
